# Supplementary material for: Ty-6, a major begomovirus resistance gene on chromosome 10, is effective against Tomato yellow leaf curl virus and Tomato mottle virus
Source: Theor Appl Genet. 2019 Feb 13;132(5):1543–54. doi: 10.1007/s00122-019-03298-0 (PMC6476845; doi:10.1007/s00122-019-03298-0)
Supplement: Supplementary file 2 — Supplementary material 2 (XLSX 42 kb) [file 122_2019_3298_MOESM2_ESM.xlsx]

## Sheet: Supplementary Table_S2
Title: Ty-6, a major begomovirus resistance gene on chromosome 10, is effective against Tomato Yellow Leaf Curl Virus and Tomato Mottle Virus Journal: Theoretical and Applied Genetics Authors: Upinder Gill1, Reza Shekasteband1, Jay W. Scott1, Eben Ogundiwin2, Cees Schuit3, David M. Francis4, Sung-Chur Sim4,5, Hugh Smith1, Samuel F. Hutton1 Affiliations: 1Gulf Coast Research and Education Center, …
Supplementary Table S2: List of 384 SolCAP single nucleotide polymorphism markers used for initial genetic mapping on an F2 population generated from the cross between Fla. 8383 and Fla. 7776.
SolCap marker name	Polymorphic between Fla. 8383 and Fla. 7776	Chromosome	Genomic location (SL3.0)	Sequence and SNP description
solcap_snp_sl_15058	Yes	1	45437	ACAATATACTCAGTGTATTAGAAGTGTGGCCTGGAGAGGGTAGGATGTAC[A/G]CGACCTTACCTCTACCTTTGAAGGGTGGAGAGGTTGTTTCCGATAGACCC
solcap_snp_sl_15051	No	1	301627	TGAATTCGGATAATGGATCTGTTGTACTTCTTTCTTGCAGCTTTTGCCTG[T/C]TTTTCACGAAAAGATTTAGGAATCAATAATTTCGACTCCTCTAGTTTCTT
CL016197-0363_solcap_snp_sl_60559	No	1	336524	TGTTTCTAAGTGATTGTGGAGGAAAAAGATACCCTTTGTTGCAACATCCA[A/G]TTGCGCCAGATGGACCAGTTCTTTTTTTGCCATTTTTGAAGGGATGCAAG
solcap_snp_sl_60557	No	1	338680	TCTCTGTTGCATTTGTAGATGGTGGTGAGGCTGGAAATGTAATCCCTGAA[A/G]GTGTGAAGTTTGGTGGAACATTCCGGTTCTTGACGTTTGAGGGTCATTCC
solcap_snp_sl_15046	Yes	1	348230	GGTGAGAAAGTTGCGGAGCCACTATACAAGATGGAGGCTGGTAAGACGTA[T/C]AGGTATAGATTTTGCAATGTAGGTATGAGGACATCAGTGAATGTTAGGAT
solcap_snp_sl_15039	Yes	1	482700	TAAGTGCTGGCGTCGAGAAGAAATCTCAAAATGTATCCATTAGGAAATTT[A/G]TTGATTCTCATTCACATCCTCCTCTAGATTCATCGCAACTGAAACCTCGT
solcap_snp_sl_33745	No	1	534493	TTTGTTCTATCTCTTCGCGTAACATTTGTGTCCAACGAAATCTTTTTGCC[T/G]CGCCACTTAAAAAGCCAAGCTATCATTGTACTGTTGTCTGTCTTGCGCTT
solcap_snp_sl_60417	No	1	986106	AATGGAGAACAGACCCTGAGTCGGGATTTATACAGGCTTGGACATCGTTT[T/C]GATTATTTCAGAATGTTATCATGTTATTTCACTACCATCGGTTTCTATTT
solcap_snp_sl_60360	No	1	1337393	TTACCGATATGTCAGACAGTAAGATGGAGAATTTTGTTCCTGCTTATGAA[A/T]TCGTCAAATTTTACCTGTTTTTCGAGAAATGGAGGCGTGGAGAGATAGAG
solcap_snp_sl_8697	Yes	1	1549679	TTTGACGCGGAAAAGTGAAGATAGCCTCCAAGCATTTCAATGCCGTCTCC[A/T]CTTTTGCTTGGAGTGAGATTACCCCCGAACATAAGAAGAGAATAATCGGA
solcap_snp_sl_33701	No	1	1999019	GGAGGTAGCAATAACAACAACAACAACAACAACGGGGCCCACCACCACCA[T/C]CATCAGAACCAGTTTGATAACAATAACAACAACAACCTCATTGGCTCGTC
solcap_snp_sl_8669	No	1	2190462	ATGCCCAGCCCATTGAACAGCATGGCAATGCTGTGGCAATGAAATCTGAA[A/G]TCACTGACGCAATGATGGAAATTCCTGCTAAGGCTGTGCTAGTCAGTCCC
CL009286-0792	No	1	2376965	CCTTTATTTGTGTGATTATTTTATGGTTTTCAATTAGGTCTCATGATGCCAATGAGTTATGGATATTACTGANGCTTTGTGATTAGGTAAAGGTGATCAC[A/T]CTTTGTCAATCAAGAGACAAGGATGGCGAAGATGGTAATAAAAGCAACCATTTCTTTTTTCGAGTGCTTTCTTCCAGTTTAGATTATAAAAGTTCCTCTT
solcap_snp_sl_15013	No	1	2665075	GGAATGTAGAGAAGAAGTAGACATAGATGGCTATAATATTCCTTTGAAAA[A/C]AAAAGTTCTGGTTAATGCCTACGCAATCGGAAGAGATCCTAAATATTGGA
solcap_snp_sl_60078	No	1	2889911	TTGAGTAGAAAATGTAGAAGCTTTAACGAAGTTGGGAGTAAGTGTGTGAG[A/T]ATGAGCTATACAGAAAATGAAAGCTCTGGTGTTTCTTACAAGAAGTTGAT
solcap_snp_sl_15000	No	1	3057290	AAGGTGAAGCAGATTATTGAAAAAGTGAAGCACATACATTCCTTTTGAAA[T/G]CTTATATTGGCAGTGGTCAAGAATTATTATACAGCTTTGTATAGGACACC
solcap_snp_sl_20440	No	1	3628322	AATCGTTGTACATGCTATATTTTCGCTTGTGCCTCTTCTCCCATGGACTT[A/G]GAAAGTATGTTTTTGCTAGTGTAAGAGGAATGCAACGGGATCGTTTCGTT
solcap_snp_sl_59771	No	1	6170770	CAAATGCATGTAATTTGCAGAAACAACTGCATCCACTGAAGCTCTATTAC[T/C]GATACAGAAATATTAGGGGTAGAGAATATTCCAGTATTAATTAAATTGAC
solcap_snp_sl_14042	No	1	43155455	GATGATATCGGTCGTCTCATGGATGATGATATCTCTAAGGTTTCTTCTGT[T/C]CTCTCTGTTTCCAGAACTGATGCATCTGCTTTACTCCGTCGGTATAACTG
solcap_snp_sl_18641	No	1	72104520	GGAACATAAATTGCTTGAAGCTTTTCCGATCAACTTTTATCGCCGGAGTT[T/C]CACTGGAGCTCTGACGGAGACGTGTGCTTGCCAGGATTTCGTAATCTGAA
solcap_snp_sl_13762	Yes	1	75280921	TCAAGCGCTGAACTTCTTGCCACCTTCTGTGACAACATTCTCAAAAAAGG[A/C]GGGAGTGAGAAATTGAGTGATGAAGCTATTGAAGAAACGTTGGAAAAGGT
solcap_snp_sl_18619	No	1	75655879	CAAAATTTGGGAGAGCTGAAGCAGAGTTTCCCACTCAAGGTAAATGTATA[T/G]AGCTAGTCAAAAGTATGCCAGTTGTGTCCTGTTGCTTGTGTATATAGTTC
solcap_snp_sl_4963	No	1	77105076	GTAGAGTTATGTTGGTGGAAGGAAGTACAGAGAAGAAGCATAGAGATGTT[T/C]GAGAATTGGGTGGGAGATTGTTTTTTCCAGAGCTCCAACTATATGATATA
solcap_snp_sl_531	No	1	80367028	GCAATCAAACAACACTTGCCACCCAGAGACAAACTAGTAACCAAATTCCA[A/G]CTGTTTCATGAAAAATTTCAAACAGCAAATTAAATAGTGAAAATTGTTGT
solcap_snp_sl_12826	Yes	1	83310298	CTGCTTTGGCTTTTCCTCTACAACAGGAACATCGTCAACACCTTGAAAAC[T/C]TGTGTCTGTGGAGGAACTATTTTCGCCAGAAATCTGAATGATCTGCTTCA
solcap_snp_sl_43632	Yes	1	86049848	CCAAACACGTGGACCCTTTAAAGATCTCGAAATGAAAGTGAACCACAGCA[A/G]ATAACATGTTATGAAACTAAACAGCAACAAAGCTATAGCAATATCCATAG
solcap_snp_sl_2234	No	1	86639413	GTACTGGTTTTGGTTTAAAAAAATGAAGACATCAATGATTGACAGTGCTC[A/G]TCCTACTATCATGCTCATTACCAGGGTGGGAAGAAGCTCCTATCATCAGA
solcap_snp_sl_14323	Yes	1	94809178	GTGAAATTGCACTGTTTCCCCTTTCATCTTGAGGGAGCTCACATGCTTCA[T/C]TTATAGACCCCGATTTCAGATCAGCTGGTGGGATGAAGCAGTCTACTGAT
solcap_snp_sl_13404	Yes	1	96131437	TGGAGAATCAATGCCCAGACTGGATATACCAGAAGAAGGATGATTCCAAT[A/C]GTGTTTGAAATTCCATGAGCTTTAGTGAAAGAATTTCTGAATCCACCAGA
solcap_snp_sl_13399	Yes	1	96165356	TAAGTTTTTGACTCTATTAACTCTGTGTGGCCTGACAATGTAATTTGTCT[T/C]AGCTAGAGAAAAGTTCAGTCAGAAAATAAATTTCCCATCTCTCTCATTGT
solcap_snp_sl_13398	Yes	1	96192122	AATAAAATGGTGAAATGGTGTCCAAGTATCCCTCATTGTGGGAATGCTAT[A/T]CGAGTAGAGACCGATGAGTTCTGTGAAGTAGAATGTTCATGTGGTTTACA
solcap_snp_sl_4283	Yes	1	96406816	TACATTGACAATGGCAATTTGGAGCAATGGCTACACGGTGATGTAGGGTC[A/T]GTTAGTCCTCTAACTTGGGAAATCAGACTGAGAATTGCAATTGGAACTGC
solcap_snp_sl_48121	No	1	96819296	GGAGACACTGTGAAGAGAATATGATGAGAGGAGTGCTCCGGAAACTTGGG[T/G]CGATATGCACATTGACATTATTTGCTAGAGCATTCACATGCACTTGGCAT
solcap_snp_sl_48097	No	1	97025759	GTATGCAGCTCACAACTACTAAACGGTCAATTTTAAGTGAGCATAGTGCC[A/G]TTGCCAATTCCCATTTCTCTAAATATCAAACCAGAAAACATATTTAACGT
solcap_snp_sl_7410	No	2	8274245	GAGGAACATAAACCACTGAAGCATTAGCCTTTGTCTCTACTTTTGCCTCT[A/G]CAACAGTATTAAAAACAGGTAGCCCCAAATGTTCTGTTCCACCCTTCTTG
solcap_snp_sl_6255	No	2	20824592	CCTCTTTGAAAATGTTTAAGATCTCGGCGAGCTTGGTGACCTCTAAAACA[A/G]CTTTGAACACATAAGATGCCATGGAGAGTGCGATTTCTTGTATCTTCAAG
solcap_snp_sl_6196	No	2	23682100	TCAGCTTATTGGTGATTCCTGTTCATAGATTTGGCTGTATTTTATGTCTT[C/G]TATTGCCTTAAATTCGTGTATGGACTATAAAAAACTGATTGTTTGTTGGA
solcap_snp_sl_13842	No	2	29842772	AACGATAATCTTCTTACTTCTTCAATAAACCTCAGGAATTCTTTGGAGAA[T/C]GGGACGCCATTGACGTTGATTCCGATGATGATAGCCATGGCTCCTTGAAT
solcap_snp_sl_12647	No	2	31057943	AGGTTGAGATGGATGATTGGTTGTTCGAGTTTGCTCAGTTATTCAGGACT[T/C]ATGTTGGCATTGATCCGGATGCCCACATTGACCTGCACGAGCTTGGGATG
solcap_snp_sl_12372	Yes	2	35718386	CATATCCATTAAAGAAAGAGTTTAGATCCAAGACTGTGAATTAGGGCATT[T/G]AATTACTCCACATGGCAAGATAGAAAGTATGTCACCCGGATTTAGAAGAT
solcap_snp_sl_15693	No	2	37362277	TCAGATAGAAACAGTCAAGGCCAACAGGGAACAAGAGACTAAAGGCCTCA[A/G]TGATAAAATTTCTAGGATAGAGGCTGAACTTCAAGCTGCTGAATCTATCA
solcap_snp_sl_15688	No	2	37375061	GATATTTCATCTTCTGAAGGAGGGAACTCAAATTCACATTCAGTTGATGA[A/G]CCTGTGAGGAATCTAGAGTGGGAAGTTCTTTTGGCCGTTAATAATATCGA
solcap_snp_sl_20344	No	2	38133170	CAACCGAGCCACCGGACTTGAGAATAAAGCGAAATTCCTCTTTGATTCAC[T/C]GATCAAAGAGCAGATTTCAACCTAACAGTTGAATCCATGCACAACTCAAT
solcap_snp_sl_8464	No	2	39112469	TTCATTTTGTTGAAACCAAAATTATACATAGAATATCTGTCCAACATTTA[A/C]TAGGCTCTCATGAGGGACATTGAAGATTACACTATTTTCCCTGCATATTT
solcap_snp_sl_8505	No	2	40023898	TCCCTGTGTAGTATCATTTTGAAAGATACAAAGCAAACAAGATTGATTAG[T/C]CCCGCTTGCACGAATTTGTAAGATTTTTATATCTAGAACAGGATGATAGT
solcap_snp_sl_8510	No	2	40082140	ATTTAGAAAATCAGGATAGTAAACATTCCCTGGCCAAACAACCCCTTGGT[A/G]GGGCATATTATCGCGTTTTATGAAGACATCTGCTTCCATGCCTCTCCTAT
solcap_snp_sl_8524	No	2	40372696	TGAGAGAAGGAGTGGCGAAGCAGAGGAAGGATTTTGCGAAGGAGGCTAAA[A/G]AGTTTACTAATATTAGGCATCCTAATGTAGTAGGATTAAGAGGTTACTAC
solcap_snp_sl_15574	No	2	41999292	CATATGACAAGATGGAGCAACAATTGTCAAAGACTCGTAACCTGCATTGT[T/C]AGATCAACTGTGAACAGGTGTTTTTTCTTCTCTTTTGCTTCATTTATTTA
solcap_snp_sl_23850	No	2	42392339	GGATAGCAATGAAGCTATACCGAAAGAAACAAGATGTTTCAATCTCAATG[A/G]ATGATCCATCTTCAAGATTTGCTCTGCTGACAAGAACCAAGAGTGTATAG
solcap_snp_sl_13625	No	2	43060128	GCCAAAGAGCAAGCTGAATCTGCTCAAGAGGAGGCAGAGGAGTGGAAACG[T/C]AAGTACGGCATTGCTGCCAAGGAAGCAAAGAATGCTCTTGAGAAGGCAGC
solcap_snp_sl_29720	No	2	43848686	ACCATGGACAGATGACCTTTTATGGCAGTACCACGAAGCTTGACAAGTTC[A/G]TGCAGCACAGTTTTCACCATTCTTAAAGGTTTATCATCGGCTCCCGCTCT
solcap_snp_sl_18397	No	2	44801018	GAAGATTTGTGGGTATTGATGCAAAAGAAGAATGTTGATGCTGACTTGGG[A/G]AGTTACACCATTAGATTACAAGGATTGGTTGCGAATAACCAGGTTAACGA
solcap_snp_sl_18443	Yes	2	45869391	AGACGTTATTGTGTTCTGAACCAGTGTAATTATGTTGTTCTTGATGAAGC[T/G]GACCGTATGATTGACATGGGTTTTGAGCCTCAAGTTGTTGGTGTACTGGA
solcap_snp_sl_18519	No	2	47759841	CCCATATTGCTAATGCAGATCAAAGAGCGGGAGGATTAAGCTTCTATAGT[A/C]GAAGATATCCATCAAATGGAGTAGCAAACAAGCAATGTACCACAATATTA
solcap_snp_sl_17161	No	2	48250099	TCACTTGATTTGATAGCAGAAGCAAAAGTAGATCCAGAATCCAGGTTAAT[A/T]GAACATTTATTGCTTGTAAAAGATTTCTGGTTCTGACCAGAAGATGGATC
solcap_snp_sl_10796	Yes	2	51731875	GGAGGTCAGGCTGGGCAATTGGGAGTTGGGCCATTAAATGGATTCTTTTC[A/C]TGCAAGCTCAATGAATCTGAGATGATGCTCCGAAATATACCAGTGTTGGT
solcap_snp_sl_36224	No	2	53054372	GTGTAATACGATCTGCCAGACCGTGGTGGGCAGGGGATTCTGTTAGCTGA[T/C]AATGCTCCGTACGAAATGTAGTACTTGAATTTGTTCCACAATAGAGATCT
solcap_snp_sl_36192	No	2	54031280	AAATGATGAAGAATCCACAAGTGATGGAAAAAGCACAAGCTGAGGTGAGA[C/G]AGGTTTTCAAAGGGAAAAGTAAAATTACAGAATCGGAAATTCAAAAGTTA
solcap_snp_sl_21862	No	2	54040874	CGTCGATCAAAATACTCTTCCAAACCTACCGCAAAAGATAATAGCAGGCA[A/G]TAACAACAAAGATTAATCTCCCCCCTATATATGACTTGAGTTGTCAGGAA
solcap_snp_sl_9663	No	3	828697	CCAGGATCACCCCTCTAGTAGCCAGCCAAGTGAAAAAGCACACCTTCATC[A/G]GCACTTTGGAAATGTAAACTGCATCAAAACTTCCTCTTCCTAACCAAAAG
solcap_snp_sl_21215	No	3	1034485	ACTCCAAGGGACCAAATAAGCTTTGCCATTGTAAGAGATAAGATCATGTC[A/C]AAGACAAATTGGACTGTGAATATGTTCTTAGACTGCGAACGGCGTAACTT
solcap_snp_sl_9681	Yes	3	1257594	CGGGTGTGCATGTTTCAATACTGACAAAAAAGGGCCTTCAATGGTGTTGA[T/C]CGCGCTAGTGAGAAATGAATTTGGTGGTTCTCTGTGCCTTCTTTCCGCTA
solcap_snp_sl_9689	No	3	2053110	AATTCCGCCAGCCATTTCTTCGCCGGCTTTTTCCCCCTCAACATCTCCGG[T/C]GATGTCACGTTATCTATCAAATAGGGGAGGAACTCAAGTACAAAAGGTTC
solcap_snp_sl_9703	Yes	3	2372143	ACAGCTCTACAACTATTGCTCCGTTCATTCCTTCCTAGCACTTTTGAGGC[A/T]AAGCTAGGAGGCTTAAGCTTCTCAACTTGACTCTGCAGAGATCCATGGCT
solcap_snp_sl_14355	Yes	3	2730773	ACTCTTGAACCATTTGAAAGAGACCACGCTTGTGTTGTTGGTGCCTATCG[T/C]GTACCAAAGAAGCAAAAGGCTGCTGCCTAGAAAATTTAAGCTTATGATTT
solcap_snp_sl_14354	Yes	3	2741218	AAACAGAAATTCGGGTTTCGGTTCAGAAAAACATCAATGAACAAAGTATC[A/G]ATCAAGCAATTAACTTGAATGGCACCCCTTTTGTTCTTCCAGAGTTTTTC
solcap_snp_sl_55037	No	3	2987026	CTCTCCTCTTTTGTTAATTCATCAATTTTTTCCTGCATCAGTTTCATTAG[T/C]GATACAACTTCTTCAGGCCTTCGCTTGAAGTTATCAATGCTGAATGCATA
solcap_snp_sl_19514	No	3	3566747	GGGCGTGACTCAAACACTTGGGAAGATGCATTATCTTTCAGGCCAGAGCG[A/G]TTTCTCAACTCTAATGTGGATTTCAGGGGTCAAGATTTCGAGTTCATACC
solcap_snp_sl_23192	No	3	4409495	TAATAAGCTCACAAAAAATGCTCTTAATGTTAATTGACTTTCCCATGATG[A/G]CACTTGTTTTGATTCAAATATCCTTTCTACTGATTGTACTTCTTGCTCTT
solcap_snp_sl_12718	Yes	3	4650292	GAAGAGTATGCTCTTCGACGTCTAAGGCTTTTGCAGCACATCTGCTAACG[T/C]GGAGCATATTTGTTCTCTCATCGCATCCCTGTTATTTGCATCAAGTGTAA
solcap_snp_sl_12414	Yes	3	4959920	TTCCATCAGCTTATGAACTCCAAACGTTGTTTGTCAATGAGTTGTGCTAA[A/G]TACTACCTCTTTGACCATCAGTTCATTTACCAGGCAAATCAACAGGGCAA
solcap_snp_sl_18959	No	3	22396795	TCATGCTGGCAGAGGAAGTGAGAGAAATTATGTCTCAACTTGGTTTCAGA[A/G]CACTTACTGAAATGGTTGGCCGTTCAGACATGCTTGAAATGGACAATGAT
solcap_snp_sl_4926	No	3	30086625	AAGTCCATTGAATCCAATATCGAGGCAGGGTTGCCCTGGGTGAGATCTAC[A/T]GTAGTTATGGACTCTAAATTAGCAGACTCTGGTGAGAAGTTTGCAATATT
solcap_snp_sl_5547	No	3	34545198	GAATGGAACTATCACCACAAGTACACAACTAAAGCTTTGATGAAAACACC[A/G]GAGCTGTTTCAGTCTTGACGAACATACCAACCGCATTCTAGTGCTTGAAA
solcap_snp_sl_1779	No	3	51519015	CCCTACTGATGTTGAGCTGATAATGTACTATCTAAAGCGGAAGATCATGG[T/G]GAAAAAGATCCTTTTTGAAGTCATATCAGAACTCAACATTTATAAGTTCT
solcap_snp_sl_12799	No	3	51767329	AGATTTTGAAGTTCACCCAACTCTTCAATTCTTGAATCACTAAATGCACC[T/C]ACGACAAATCTTGTTGAATAAGAAAGTAGGAGAATCTGTAACTTGCTTTT
solcap_snp_sl_1772	No	3	52149541	ATAATGCAAGTCTCACATTTTTCGTGCAGATAAAGTATACCCCTTGATAT[A/G]TCCAATGCAAGTCTCATCCTTTGCTCCCAAGAAGGTCTTGTTTCAGAACT
solcap_snp_sl_5761	No	3	53472573	TACCAATAGATTCTCCGATCAAAGAGTTTTCCTTGGGCTCAAGCACACCG[T/C]CGGACTTTGACAAGATCAAAAACAATTTTTTTGCATCGTCGTCAGTTAAC
solcap_snp_sl_5656	No	3	53926119	GCTATCAACTGGTGTATATGCAAGGGTACAATTCCTATCCCTGGAATCAA[A/G]TCTGTAAAACAAACTGAAGAGAACCTAGGAGCCCTTGGTTGGCAACTCAG
solcap_snp_sl_18985	No	3	56331705	AAAAGCCATCCTTAAGTTTCCGTTCGATGCCGGAAATTTAATACCGCAGG[A/T]GACGATTGGCCGGAAGAGGAGAATTGATCAGTGATGCACTTAGTTGAGTG
solcap_snp_sl_10372	Yes	3	60843592	GATCACATTTACTTGGTTCTTACTTACACAATCACATATTGCCCAAGTCT[A/C]ATAGAACCATATCAAATGTTGCAGTGCAAATTTATACAAGGGGAAAAAAG
solcap_snp_sl_19643	No	3	62944376	CACCATTTTACCTCTCAATTTTCGATTTTGATTCTTGTTTATGCATGAAA[A/C]AATGGTAAGAGTAATACCTGGAGTAAGAGCTAAGAGTTTGATTGATCTAC
solcap_snp_sl_7942	Yes	3	63413194	CAAAACATAGAATATCATGCAAGTTGCTGGTTAAGTGCCAAGAACATGGA[T/C]GTTCATTGCATGTTTAATTAACTCTTTCGGGTGAGATCAAAATCTCTGGT
solcap_snp_sl_7939	No	3	63436152	TCGCAACTCTTATACTATGATGGGTGTTCAATTATTGAGATGTGTACCAA[A/G]TGCTTGTAACTGCTCACTTTAAGATGAAAAGCTGCCTTCACTGGTTAGTG
solcap_snp_sl_7919	No	3	63870268	TGATGTAAGCAAATTTTCAAGTCGCCATGTGGTGAGTGCTGCATATGATC[A/G]CACAATAAAAGTTTGGGATCTGCAGAAGGGTTACTGTAACAACACTATCA
solcap_snp_sl_9379	Yes	3	64519664	AGGAGGTGGCATCTGGGGTGGGAAGTAGGGGAATGGTTCAATTGGGAAAC[A/C]ACCGGGAGGAACTGGAGCTCCATAAGGTGGCCCTCCGGGTGGCCCTCTAT
CL015346-0143_solcap_snp_sl_62495	No	3	64647972	AGCGGCTGAGATAAAGGATTAAATCTACAAAACGAAGCGGAACTGGACGG[C/G]TTGTGAGGCTTCTTAGGGAGTGAAATTGACGGAGAAAACGAGATTGCTGT
solcap_snp_sl_62409	No	3	65080756	CTCCAAATATTGCAGCACCTGTTGCATTGTAGGTCTATCATCTGGATTTG[A/C]ATCAGTGCATCTTGCAGCTATTTCTATAATTGCTTCTACTGTCTCTGCAT
CL017416-0406	No	3	65102272	TGATGGGAGATGGTGGGGGCATTGGAGATCCTTACAATTTTTCCCAAAACAAGAAGTCGTTGCTTGGAAAGATTATGAGACTTGATGTCGATAGCACACC[T/G]AGTAAGTTGTCTTCAAGTTTCTTGAAAAAGTNCNCTTATATCAATCTACAGTATTTCTTATATCCATTTGTCTATGCTAACTTTGATGGTCTTGCCACTA
solcap_snp_sl_21317	No	4	845866	GGTAACCTAACTCCGGCTGAGACTCATCAGAATCCGCCGTCAAATCCACC[A/G]CTTCCGTCTCCATCACCTTCGCCGGTGACGGAGAAGCTGTAATTTCTTCT
solcap_snp_sl_9856	No	4	845982	AACGAATCGAAATCATGACTCGTGGTGCAAAACTCGGAGCTATCATCGTC[A/G]TCGGTGAGATCGTACAACAGATTCTCCTTGAGTTTCTTCACTTCCGGTGA
solcap_snp_sl_63869	No	4	1163808	CACACATCGTCAATGATCAAGAGGTACCTTTTCGGCAATAGAGTTTTTCT[T/G]AGTCTATCAGCTAATATATCAGCACCTCTTTTACTAATATCAGTGAGGCC
solcap_snp_sl_21335	Yes	4	2050937	CTAAAATCAATTATCTTGAGCTGTGAACATTGAGACAGTTGAGATGGAAT[T/C]GGACCATAAAGTGAGTTATCAGGTGCTCTCAGCTCTTCCAATGATGAAGC
solcap_snp_sl_21372	Yes	4	2915988	ATCGAAGCCAGAAATTGTGATTATTGATTGTGGATTAAGGAATTTTGGTG[T/C]GGAGTTGAAATGGATGGGAATAATTGGAGGGCCGCTCAGGCTCAGGCTCC
solcap_snp_sl_21385	Yes	4	3215029	TCTCCGGCGACCGGAGAATCCTACGCCTGTAAATCTATCGATAAAAACCT[T/C]CTCATTGATTCCACCGACCGTGAGTGTCTCGATAAAGAACCCAAAATTCT
solcap_snp_sl_27167	No	4	4832225	GATCGAAGGTCAATTGAGAGAAGCAGAAGAGACTATGACAGGAGCAGGAG[C/G]CGTAGTAGGAGTAGAAGCCACAGCCGAAGCTTGCATGATCAAGGTACAAG
solcap_snp_sl_16978	Yes	4	5529953	CTATATGGGTCAATATTTCCCTGCTCATGATCTGCAAGAAGAAGAGCTTT[A/G]GTACAATCAGTGGAAGGATGTTCAGACGATCCTGTGTCACATGTTATCTG
solcap_snp_sl_16982	Yes	4	5718366	TGGCCCAAATGAAGATATGACACCAGAAAATCGATCTGTTCTGTGCGTGC[C/G]ACTAGAGGAAAACGGGATAAACTTACCCCCACCCGGAGAGCCACCAAAGG
solcap_snp_sl_16985	Yes	4	5922541	ATAGACTCGAAGCATTTCTTCGTGCCTTCAGGAAATGCAGCTGTTGAATT[A/G]ATAGGAGGAAGGGAAACAGGCATTGCACAGACGATACGTACAATCCCAAA
solcap_snp_sl_1698	Yes	4	7217667	CTTCAGCAACTTTACCATCTTCATTCACTTTATTCTTCCCTTTGAAGCCA[C/G]AACCAAAAACAAATGTGTCATTCAGTTTTGGACCCTGATACTCTGGTTCC
solcap_snp_sl_17756	Yes	4	7582113	CCATTCAGAAAATAGATTCTTAAAAGTTGTGAGCCATCAAATCTCCAGCT[T/C]TTCAGTTTTGGGGTTGTAGTTTTCGGACTCTACATGTTATAACTACAATA
solcap_snp_sl_17765	Yes	4	7799521	TTTCCAAATACACATATATTCATCAATGAAACAAAGAGGTACACGCATAC[A/G]CTTGATATTCAGAGATATGTCAAACCACAATAATATACTCAATCTTAATC
solcap_snp_sl_17771	Yes	4	9608404	TTTATAAAATGTGATCTTGTATACTTCCTGGACAACCATCAACCATCCAT[T/C]TGTTCTGCCTTTGTGTAGCCCTCACCTGGTTTTTTATTAACCGCTCCCAG
solcap_snp_sl_56978	No	4	12056601	ACAATTTCTCATGCAGAAAATGAAGAAGCCAATTCTAGAGCAGAAAATTT[A/G]GCATGTGAATTGCAAGCTTTATCTGACGAGTTGAATATGTCAAATACAGA
CL015243-0410	No	4	12370472	GGTGATGTTGGGGCTTACCATATGAGANTCCATTAAAAAAATATTTTCTTTTGATTTGTCATCAGTTGACATTTTTATGCCTGGTTATTTCTGTTTCATA[T/C]TCATGCATGGTATAAATTTTGCAGGNACAAGTCAAAGTAGTGGCATTATGAGTCAGCCAGGTTATCTTGAAGGTTATACCCCAGTTAAGTCCCTTGGTTC
solcap_snp_sl_56956	No	4	13351993	GAGAAAGCTAGAGAAGCCAGAGCTTCCTGCTAGCATTATTGAGATGAGTA[T/G]ATTGATGTCGATAGTATTTTCTTCAACTCTATTTACCTGACAGACTTTGA
solcap_snp_sl_18739	Yes	4	14842551	AATTGGCCGCATCTACATAATGCCCAGTTTTTCGTCTATGCCGACTATAA[T/C]CTGATACAAACCTAAAAGTCAGTCCACAACCCTCAACCTTGCACTTGTAT
solcap_snp_sl_51325	No	4	16410497	AACTTAATCAGCAGACATCTTTATACAAGAAAATGTGGCTAGCATACAAG[T/C]AATAAAGTCAAATAAATAACAAATTGGCACAACAAAACAATTTGCTTAAA
solcap_snp_sl_51332	No	4	18191824	GGATGAATGGAGAGGGACATGGTCAATATCGATGCATCGCCCAAATGTTC[T/G]GTTTTTCCCCTTGGTGATTGTTCAATTATGATTTATGTACAATATATATA
solcap_snp_sl_51338	No	4	20019668	GTATGATGATCGAGCCATTTGCAATGTTTTAGTTGGTGACCTAAGAATTC[T/C]TGGTCTTCTAAAAGGTGCAAGCATGCGTTGTCTAATTCAGAAGAAACAAC
solcap_snp_sl_51382	No	4	24255103	GAGCTTCGTCAGAGAGGTACTTCTGTTGTACCTCCAGGTGAAGTGTATGG[A/G]AGATGGGGTGGCATGGAATTTAAAGATAAAGAAATTGTGTGGCCACCAAT
solcap_snp_sl_18755	Yes	4	25288416	GACGCTCATTGCATCTCGCACTGATGGTGGCAAATTCCTCAAGATCTTGG[T/C]AGATTTATGCTATCCAAAGTGGGCACTGGAAGCATTTGTCATTGCAAATG
solcap_snp_sl_5211	Yes	4	27320955	CCCGACTGTCATCAGCCAAACGATAAATATTCCTTCGAGAAAAGAAATGG[A/G]GTTTGTAAACATTTTGCCTCGTCTGGCTATCTGAACCTAGAAGAAACTCC
solcap_snp_sl_18759	Yes	4	29349557	CGTGAAATCAGAAAAGATTGAATCAGAAACATTCTTTTGAATGAAAAAGG[T/G]AAGGGAAGGGAAGGGGGTAAAGGGCCGAATTTCCGCACCACCTAATCTTC
solcap_snp_sl_18763	Yes	4	30310498	GAGAGACCACACAGATGCCGACGGCGATAGACAGCCGAATACTTTGTGTA[A/C]GCGTGCTCTGAAGCTCTCATCGTCCATGCCTTACCACTTTCTACTTCCTG
CL009241-0724	No	4	35887458	TAAGAATATTGTTTTATCTTGGATAACNGCATTTTGTGAAGTACTGCGGCTACTGTACGAAGTAAAGAAAANAAGTTAAACTCAGATTTTTCAACATGAA[T/C]TTTTTCCCTTTATCTTTCAACTTGGCATGCATTGAATTTTGCCTTGTCTTCTAAGGCAGAAAGGTGGTTTACCTTGTCTAGTTTAAGTGTTGTCTCTTGA
solcap_snp_sl_17655	Yes	4	38639957	TCCCCCTATACATTAGCCTTGGAATGACTCCTCTTCATCTGGCAAGACAA[T/C]AGCTAGTAAAGAGAACTTAACACGAAGAGAAATCTTAGCCTTGTCCACTA
SL10347_1497	No	4	39643380	ATTCTCAAAGTGGAGCTTTCGAGTGCTTCAATTGTTCAAAAAAGAGAGTG[T/C]GGCTCTTATTGGCTGGCTCCCATCTGTTGTTGTTTGCCTAAGGACAAAAG
solcap_snp_sl_17649	Yes	4	41560949	TGTCTCTACATGTTTCAAGGACATGCATTGTGTGTTTTAGAAGTTTTTTT[T/C]CCTTCTTTTCCTTGAATCATTGGCTGTTGCATGTAGAGGGATGTCCTTTA
CL015494-0175	Yes	4	42789243	AAGTAGAAAGTACTGCCAATGAAGTTCCAAATGATCCTTCCAAGATCACAAACATCAAAGAAATTGCCACCTATGACAGTAAAGACATGCCTTCACTTGA[A/G]CTTAGTTTGAAGCAACTTCGAGATGTTGGAGAGAATGGGACTGGTGTGCAAGAGCGAAATATACTCAGGCATTCAGATCTGTCAGCGTTCTCTAGGCATG
solcap_snp_sl_45495	No	4	42991140	ACTCTTCTCTCCCTCACTATTGTATCATATAATGCTAAGGCAACTATAAC[A/G]ATTGTACGGAGTATTTCTTGTCCATATTTGTTCATAAAGCTTAGCAAACC
solcap_snp_sl_17645	Yes	4	45200650	TTTTCGCCTATAGAGTCAGGTATTAAGAAAGTGGCAAAGGATTTTGAGCA[T/C]TGTTGGCCTGGTAAAGCTGAGAGTTGTACTAGTAGTGGGTATGGATTAGA
solcap_snp_sl_45469	No	4	46463214	CTGAACCAAAACAATGGACTGATGGTAAATTGAGCAAGAGAATCGGAAGG[A/G]GAGGAACTCCATTTGTATTGAGACTGCTAATTGCTGTTTTCCCATTCTTA
solcap_snp_sl_17641	Yes	4	47518671	TGACCATGAGAGGGAGAAATAATATTGTGATATATGAAGAAGAGCTTGGC[T/G]AATAGTGGTGGAAGTCACAGATGAACCAATCTTAGGCTTCAAAAGATTGT
SGN-U585128_snp513_solcap_snp_sl_45448	No	4	47996749	ATAATAAGAATTGGGAAACAATTGGAGTACTTTGAACAATATCAAAGGAG[A/G]GTAAGTGGTTTAATTGGAGCAGCACAAACAGAGCAGCTAGTAAACAGTGC
CL015174-0292_solcap_snp_sl_45432	No	4	48920433	TCATATCGATCTGCATGTCTAAGCTTAAGCCTAATTGACGAATTCCCATA[T/C]GATTTTGCAGTTGTGTGCCAGACACCGGTAACAGCATATCGACTCCCTGA
solcap_snp_sl_45412	No	4	49983353	ACAAGCAACAGCAGCATGTATTTAACAAACAAGGAACTATGTACGGTTAG[A/G]GTCCTTAATGCTGTCAGTCAAGATGAAGTCACTGTAAGTATATTAATGGT
solcap_snp_sl_53136	Yes	4	54008057	TTTTTGTTTAATCAGATATTTTGAATTCGAGCTTTGTTCGTTAAAATGTT[T/C]TTGCTAGGGAACGTTTTATGCTAATGTATATTTGAAATGATGTGCTAGAA
solcap_snp_sl_24148	Yes	4	54529733	CTAGAAGCAAAAGGGTAACTAGCAGCAACAGAAGCAGCAGCAGCTGTGGT[A/T]GCCAACTTGGCTGAGAAAATACCATAAGAATGAAGGGTTTGACCATTAAA
solcap_snp_sl_58945	Yes	4	54866323	GATGTAACCTGAATGTCTCCTTGAGCACTAGTTCTAAGTATTCCAACTTA[A/G]GTAAGTCATCTTCCTCAACCATTCTATCAAGTCCTACAATAGAAGTCAAC
solcap_snp_sl_24606	No	4	54986428	CTGTGTCATTTTTTTTTCTAACACTATACTAGTCTTTTTGCCGCCGGCGG[T/G]ATGAGTTTATTCAGGTAAAAGGGAAAAGGGTATTCATATATAAGCCTAAA
solcap_snp_sl_24577	Yes	4	55067500	AAATCAGATGGTCTCAAAATTTTCAATAAAATTCTACTAAATTTGATTGT[A/G]TAACAAGAAAAACAGAAAATGGTCGGTTACAACGAGACATCAAACAACCA
solcap_snp_sl_24575	Yes	4	55133502	AGGGCAATATTACTCCCCTTGATCGCCATTGTAGACCTTTGTGAAATAGA[A/G]CAGTTTCCACTCACTTTACGTTTTACTTCTGAGAAAGTAAGCGCCCATTT
solcap_snp_sl_58916	Yes	4	55242021	TTTGAAATTAAACTGTGGCAACCACAGCAGTGAGACAGCTCGGAGAAGAA[A/G]AAGATGAAGATGACATGGAAGAATCAGAGCAAGAAGAACCCTAACAAAAG
solcap_snp_sl_8223	Yes	4	55484253	AACTGCACATTGTTTGCATTCAGAAGGTTTTGGAATTCACTGTAGTCTAT[T/C]CTATGAGAATTTTCAGGATCCCACTCTGTCCCCTTCAGCTTTCCCTGCAT
solcap_snp_sl_3066	Yes	4	55757338	GAAGCAAATAGTGTGCAGAGGAAGAGAAAATAGAGATGTCGAAGACGCTA[C/G]TTCAGCCTGTAGGCCAAAAGAGACTTACCAATGTTGCTGTTGTGCGTCTC
solcap_snp_sl_3067	Yes	4	55782829	GTTCCCATAGTACCCAAAGAAAAGAAGGTCCCTCCAACTGGTGACAAGGT[A/C]AAAAATGGAGATTTCTCAGGTGACAATAATAATGTCAAAAAATGAAAGTT
solcap_snp_sl_23480	Yes	4	55832481	GTTTACAATAATCATTGGTAGCTAAACTTTGTTACCAAAACTCATTCTAG[A/G]GGAAATTCTCCTCTCACATATTTAACTGTATATACTACTAGAGGTGATGT
solcap_snp_sl_3096	Yes	4	55948847	TCAATACAATACCTTTACCACTATTATAAAGAAAAAGGACAACCAGGTGC[A/G]CGAAACATCACATGTTCACGCATGGTCTGAGGAAGGGCCACATTCCAAGG
solcap_snp_sl_28824	Yes	4	56055430	ATAGAACAGCGAAGAAAGGGAAGTACACGACGAATGATGAGTGTGGAGGA[T/C]AAGCTAGACAATTTTATAACTCAACTAGTTACAAAGATGAATTGGTTTGG
solcap_snp_sl_2191	Yes	4	57866368	GACTCTAGTGGAGTTGAAGTAGGAGCAATGTTGGTGATGGTTATTGGATA[T/C]AGGGTGTTAGCCTACTTCCTCCTAAGAAAAATGAAACCAAGAACAAGCAA
solcap_snp_sl_69262	Yes	4	60153131	TAATATTATTTGTTCATTTTAAGATGAATAAAGAATTAAGTCTGCAAGAT[C/G]TTTATGGTCAAACCACTACCCTTGGAACTCATTGAGATTAGATCTTATAT
solcap_snp_sl_11543	Yes	4	60185695	CATCAAATGTTAGCCATGAAGGTGAACGATTGATTAAACCTTTAGACTCA[T/C]AATTATCTTTTTTCATGAGGTGATTTGAGCTGTTGCTAACAAAATTGTCA
solcap_snp_sl_36809	Yes	4	60432138	ATGTTTTACCAAGTACTATCTGCTGCAAGTTGTTTTTTCTTTAATCTAGA[C/G]ACTCCAGATCAAGTTTATTTAGAACACAAAAAACCATAGAAGAAAAAGGT
solcap_snp_sl_3480	Yes	4	61260867	TGATTACACGTGCAATCCTCTGGAGAAGCTCCAATACTAGAGAAGGCGAC[A/C]AATTTGTCCTAGATGTCGCAACAAAAAGCAGACCAACTACCTTCACATGG
solcap_snp_sl_47762	No	4	65789103	TGGACTTCCAAACCAACTGGTGCCTTTATACTTGCTGTGTATGTTGCGTC[T/G]TCTTGTCCTACGTTAGTTACAGTTCTTGTTACTTTCTTGATTTCATTTTC
solcap_snp_sl_3977	No	4	65811959	TGTTTTTTTATCATATTGCTCTGAAAAACAAAATATGGAGTGATGGAGCA[T/G]TGTGGACAAGTAAACTCCACCCCATCCAAATAATACACCAGAAAAGTACA
solcap_snp_sl_4000	No	4	65858799	GTGGTTCATGTTTGTCATTTTATGGGAGTTATGCATAGAGATCTTAAACC[T/G]GAAAATTTCTTGATGGTTAGTAAAGATGATGATTCTCCATTGAAGGCTAC
solcap_snp_sl_4005	No	4	65883042	AGATATTTTTAAAATTGGATGATTTTTTTTCGAGTGATTTTGGGCGTTCC[A/G]TTTTCCTGGGTTTATTGAGTTTCTTCCTCTGTTTGATCTGACCAATGCAC
solcap_snp_sl_4021	No	4	65941437	TCTTTTATCTTCAACCATTACTAGTATTACTGTTAGAAAAGCTGCAAAAT[T/G]CTTAGTGATTATATGTGGCATTCCAATTCTAGGTTTTTTTTAGACTGTAA
solcap_snp_sl_23589	No	4	65983057	TCCAGGTAGTCTTTTGGTACTTCCATTTCAGATAGTGTGCTGGCATTGAT[T/C]GCCTGAGCTGCCTTGAAAATTTGATTTGTGCATTCCCTACACTGCCGCAA
solcap_snp_sl_4038	No	4	66006255	CTCCCTATTTGATCCTTCACTTGTAGATTGAATGTGTTATTTCTCCCTGG[C/G]GGTATTGGGCATGTTGTTCCATATACTCCATCTACAAATGAGTTTCTTCT
solcap_snp_sl_4042	No	4	66019566	CCGGTTCACATTTCGTCATTCAGCTAAATCTCTGGCCAAAGTTGACGCCA[T/C]TCACTCTCCTTTGCTCCTTCCGATCTCAATCTCCGGTGAACTCCTGCGTG
solcap_snp_sl_47843	No	4	66252715	ACCAAATAAACAAGAAAAAAAATGATTTTTGGAGCTCAGAAGAAAGAAGA[A/G]CCAAAAGGGTCGATTCCTTTTCCTTCTAGAAATGTAAAAACCTAATTATT
solcap_snp_sl_4139	No	4	66384706	ATTGGCTTGGTCTAAATGAGTTCTCTGATTTGAGCCATGATGAGTTTAAG[A/G]AAATGTATTTAGGACTGAAAGTTGATCAAGAGTTGCTTAATAAAAGAGAG
solcap_snp_sl_15889	Yes	5	718892	AACTTGCTATTAGGATTGTTCCAAGCAGGTGCAGCTGCTTTTAGAAAAAG[A/G]AAAACCCCTCTTTCATTGACTGGTTGTGATGACTACTATCATTCGCCATA
solcap_snp_sl_19102	No	5	1860388	TCTGGAAGACATGTTGGAGGATCGTACGTGTATGGTTCAAAGGGATTGTC[T/G]AACAGAAAATAACTGGACGACGGGCTGCATGAGTTATCACATTGATAGGA
solcap_snp_sl_18306	No	5	2142315	AGCGATTTCAGGGACGAAGAATGCTCAAAACAATAAGGGATGTTCTTGAG[A/G]TGCTGGCATCTTTTCAGTTCCAAGCGTTCAAGGCATGGAAAGGCATCATC
solcap_snp_sl_18272	Yes	5	3754009	CCTTTGGCAAGTTATCTTACGATAGAACAGAAAACATTGCACTGAAAGAA[T/C]TGCCAAGATATAGATCTCCCAAAATCAGCAATCTTCTCTGCAACTTCAAC
solcap_snp_sl_13481	Yes	5	3898248	ATTCAACTATAGCATGGGTTGGTTGTGTGGGCAAAGGCAGAGTCCCTAAC[A/G]TGAGCTACGCGTACAAGACAACAAGTTCAGTGGACTACATGTTCCGCGTC
solcap_snp_sl_23724	Yes	5	4037355	CAAAATCCCAAAATTACCCTTCCTCCTACACCGCCCTATCCTACACACTT[A/G]TGTCCTCATTCGTCTTTTTACAATCTGAGTCTCACTGTCTCCAACTCACT
solcap_snp_sl_29477	Yes	5	4245088	ATTCTACTACTGTTCCATAACCCATTGTGTTCAATTGGACTCATTTTGAG[A/C]TCCATGAATCGCCAGAGCTTTCGATTAGATCCTCTTTTTTTTCTTTGTTT
solcap_snp_sl_29473	Yes	5	4829874	AATGAAGTTGAAGCAATATCTTTCGAGAATGATGAGATTTCTCCTGAATC[A/G]ATTGAGAAAGTTCTGTCGTTGGATCACTTATCTATCATTTTGAACTCTGA
solcap_snp_sl_23974	No	5	5745205	ATTTCCCGCCAAATCCTCATCGATCCGATCAAATCGACTACCGTCACCAC[T/C]GGCGCGAACATCTCTATTTCCGTGCGGTTGAAAATTCCAGCCGAATTCGG
solcap_snp_sl_5050	Yes	5	5964113	ATGTTTCAAAAGCTGCTGCTGAAGCAAGGAAAAAATCGAAAATTCTTCAG[T/C]CAGTGGTGAGAAACAAAGAACCTTACATTCTTGAAACAAATAGCAGTTTA
C2_At1g14000_606_b	No	5	6167058	AAATACGAGTTTGCATATTTTCGTCCATGTTTTTAATCTTTTCAATGTGC[T/C]TGTTGTGATATGACTTTCTATGCAATCATTGGTTCTTGAGTGAATTCACT
solcap_snp_sl_50895	No	5	6384242	ATGACCAAGTTGTGGGTAGCTGAAGGGTTTGTACAAGCAAACAACGAAAA[A/T]GGACAAGAAGATACCGCACAAGGTTTCTTGGACGATCTTATTGGTAGGAA
solcap_snp_sl_50902	No	5	6388040	CAGGGGCAATGTAGCCTATATTTCCTCTCACTACTGTGCTAAGATGGGTT[A/T]GATCAAGCTCGGGCATTGTCTTAGATATTCCAAAATCAGTAATTTTTGGC
solcap_snp_sl_50925	No	5	6572078	TGTTGCTGATGTTGATGATATTCCACCTATCATTGGAATTCAAGATTTTT[T/G]TAGAGAGTTTAGTGTTGAATCTAAAAAATTATGGTATCTTGCTGGTCCAG
solcap_snp_sl_50932	No	5	6710820	GTTAATGCCAGTGAAAAGTCTACTTCCACTTCTCCTGTGGATCTATTAGG[T/C]TTGGCTAACTATGCGTCAGATGATGAGGATGACAATGAAATCCAGAGTTC
solcap_snp_sl_5094	No	5	8156904	GAGCTGCTAACCAAGGCTCCACCATAGAAGCCCCAAATCCATCCACAATT[T/C]GCCTTCCCCTATGCTTCTCTTCATTAACAATCCTCTTATCCAAACTTGAC
solcap_snp_sl_5095	No	5	8245211	CGGTTATTGAAGAACAGTTCTTCAGCATTTTCAAATCTGGTGGCAGAATT[T/C]TTGCGGAGATCATCCAAGGGGTTAACCTAAAAGCATAGCACATTTGATAG
solcap_snp_sl_5110	No	5	9743190	TGGGATGCTTCCAAACTATGTCGTCTATCATGAATTAATAGTTACATCAC[A/G]CCCATTTATGCGTAATGTATGTGCAGTTGAGATGCGATGGGTTGCACCAA
solcap_snp_sl_51601	Yes	5	20450185	ATGCCTCTGAGAGATTCTAACCCTGGTAATACAGCAAGTACGACTGGTTA[T/C]GCAGTTCCTGGCATGATGCAAGTAATAGCTACCACTAGTGGAGATAGACC
solcap_snp_sl_22562	Yes	5	60656724	TCACTTTCATAGATCTCCTCAATCGATTCGGGAATATCTGCTTGAAACTG[T/C]GGCCCAACAGGTATTCTCTTTCTGCGCTGCTTCCACCAAAAACCAATTGC
solcap_snp_sl_22565	Yes	5	60739725	TAATAAAATGGATTTGGAGACGAGTGAGATTTCAAATTACAAGTCATCAG[T/C]AGTTTTGTCTAAGTTGGCTAGTAACGAACAACATGGTGAAAACTCACCAT
solcap_snp_sl_22567	Yes	5	60740526	GCGATTGCAAAATTTATGGAGAAAACAAGAGGTGGTAAGGTTAAGTTTGA[T/C]GCTAAACGTGTAGTAATGGCTGGTGGAGCTACTGGAGCTAATGAGACTCT
solcap_snp_sl_22572	Yes	5	60939579	TGCAAAAAACATAAGTTACCATATAGGAGTTTGTCATTTTATGAAGCTAA[T/C]GTTTGGACATTAAGGACTTTAAAGACAGCAGCAATACAAGCCAGGGGTCT
solcap_snp_sl_74	Yes	5	62125618	CTGCGTTCTATGCACTTCCTTCATCACATTGTTGTGCAACATCGCTAAAC[A/T]CAGTTGGATTAATGCAACATTTTCGAAGAAAAGCCAACAACTCCTCTTTA
solcap_snp_sl_75	Yes	5	62349998	GATCAATTTGACATCACTTTCAAATGTTGAAACAAACTCGTAGGTAAGTT[T/C]TCCGAGAAGACATGTAAGATAGATTTAAGATTCGAAAGTGGGGGGGCATG
solcap_snp_sl_22603	Yes	5	62381571	TAAGGTTTCCAGACAATTGTGGTCTCAGCAATCATGGATGTAACAGTGTA[A/G]GGATCCATGTTCGAAGCAGGCCTCCTGTCCTCGAAATATCCCTTCCCTGC
solcap_snp_sl_22620	No	5	62719476	TTACTATGCAATTTCAAGAAAAGGGTTCATGAACTAGAAGCTGAAGTAGC[A/G]AATAGACGATTAACGGAGTCCAAAATATTCGATTCGTTGGCCTCACAGAC
solcap_snp_sl_37209	No	5	62884585	AATTCAATTGGTCTTGTTTGTTTGGCCCAATAGGCCAATGTGGAGTGTTA[A/C]TATAATTGGAGATTCGGGGTTTTTTCTTCTTCTTTTCAATTGTGGGGGAT
solcap_snp_sl_12200	Yes	5	63185638	CAAAGTTATCCTCCCGGAGTGCAATCTCATAATAGTGCTCCTGTTCAATC[T/G]CTTCCTAGTTATGCCTATGGCAATTCCGTCGCTGCAATGCCACCCCATAC
solcap_snp_sl_12201	Yes	5	63247188	CTAATTCCCTGTTTAACTGAAAAATGGGGAGATTTACCACTAAAAGTCGA[T/C]GATTCCGAAGATATGGTAATTTACGGTCTATTAAAAGACGCTCTAAGCGT
solcap_snp_sl_37265	Yes	5	63311128	TCGGATGTTATCAGTGTGTGTACAGTAAAACCTCTGGTCTTATGTGTACT[A/G]TGGAGTATCATTGTAATAGCAGTACAAGCTTTGAAATGGACTCTACTTGT
solcap_snp_sl_12212	Yes	5	63378379	TACACTTTGTGCTATTTTCAGATGAAATTTATGATGCATGGGTGACAGCA[A/G]CGAATGAACAGTTGAATTGATTAGTATGTTTACGAGTATTTGCAAGACGG
solcap_snp_sl_12213	Yes	5	63384574	TAATAAACCTTAGCAAAGTTGCCTTGACCTAATAATCTCCCCAAATCGTA[T/C]TTTTCCATCAGTACATTTCCTTTTTTCTCCATTTGAACCAACAATTCTTG
solcap_snp_sl_16177	No	5	63697778	GCAGCTACACAAGTCCTCAAAGTCCTAATTTATTGTATTTTTCCTCCTTT[A/C]CATAAGAATTTGTACTGGACAAGCTAGCCTATAAAAACAAGGATAACAAC
2719_1_118_b	No	5	63837952	ATTAGATGTCTAATTTTGTTCTTGGAGTTTCTACATACAATCATTTCGTTCTCTTTG[T/C]TCTTTAAATCTTCGATATATCCAGTTTTTAATTTT
solcap_snp_sl_22649	No	5	64158191	CAATTTTAACTCAATAACAGGAAATCACACCTAATCCAGGACACGACGCT[T/C]GTTCAGATGTATCTACGGAATAATAGCAACCACAGATAACACGACCCCAA
solcap_snp_sl_231	No	5	64960903	GGCCCTAGCAAATTATTCGCCATCTCCCTTAGCACATGCTTCAGTTCATT[C/G]CCATCATTAATTACTGAACACCCGCTCAAAGGTGAACCATAAGTGTTGTC
solcap_snp_sl_15515	No	6	1603792	AAATTCCGGTTTTGTATACCGATGATGAAAACACTCTAGCTAGGTGTGTT[A/G]TGGGGTTTAAACTTTTTTGGGGTATTTGATGTCCATTGTTGATTTTGAAC
solcap_snp_sl_65677	No	6	1672707	TACTCTGTTGAACCTGCTGAAAGCAGGAGGCCTTTCCGTGCTCTCTTGGA[T/C]GTCGGCCTCTTAAGAACTACTACAGGGAACCGTGTTTTTGGTGCTCTCAA
solcap_snp_sl_25160	No	6	2103609	ATATAGATCTGTGTGAAAGGCATCATATGTTAGCTCTCTGTTATTACGGA[A/G]AAGGAGATAATTTCACCGCCTTGAACTTGTTGCGGAAACTATTGAGTAGT
solcap_snp_sl_11281	Yes	6	32116142	CGGCGAAATTCCAGTAGACATTCAGGGTCTGAGTAATTTGAGAGCATTGA[A/G]CTTGGGGAGAAATAAGTTCATGGGTGAAATTCCAGATGAAATTGGAGGTT
solcap_snp_sl_2622	Yes	6	33047683	TAATCACAGTAAGGTCTGTCGACATCTTGTTAAGGTCTAATTTTGCTCGG[T/G]TTAATTCCATTAGTACATGCCCTGGGGACTGAAGAGGGCATAGACTTAAG
solcap_snp_sl_2629	Yes	6	33633429	ACAATACATGAGAGGAACAAATTAAGTAAGATCATCTTCCTCAAGCTCCT[T/C]CGCCTTCAATGTTTCCTTGACTCTTAGAAGTAGTGTTGTCCTCCAAGCAT
solcap_snp_sl_14458	Yes	6	38968181	ATAAGTGTCCACTTGACCATAATGCCCTTGTGAGATGGGTGTGGAGGATG[A/G]GTCCCACATGTTCAAGGGCATAGGTTGGTGATGCTGATGAGGTGGACCAA
solcap_snp_sl_1337	Yes	6	39769846	CCCATTCTTTGTTTCTACACACAATTCAAAATCCCCTCCTCCCTCTCTTT[T/C]CCCCCCTTTGAACTCTGCAGCCGTACGCCACTCTCATTTTCCTGCGAATT
solcap_snp_sl_12638	No	6	39905645	GCAATTCAGAAATTATACAAATGTCGTAATACAGGAAAATGTCTACCCTA[T/G]AGAAAATAGGCCAGAAGAAAGGCCTAATCAGAGGCAGCCTTTGACTAATG
solcap_snp_sl_12749	No	6	40658027	GACCATTACACTGTTACAGCATCGACTTCTCCATGCTAAGGGTATCTTAC[A/C]CCATACATCTTAGAGAGAACTTGGCTTATTGTATATATAAGATCTTGAAA
solcap_snp_sl_12757	No	6	40663811	CAGTAAAAATGCTTGCAAAGGGCAGAAGACCTCCCACCAGAGAAATAACA[T/G]ATGGTCTTAGGTACCATTTCTTCTCAGGGATAGGACGCGGAATATTCTTA
solcap_snp_sl_27197	No	6	40686526	ATCATCTTTCTTCTCCGGATTGGGAGAAAATACCCCTGCTGTAACAAGTG[T/C]GGTAAGTACAAGAGAAATGGCGAAAACATTCATCATCTTTTCCAATTAGT
solcap_snp_sl_17019	No	6	41280198	TGGGTGCTCAATGGTCAGATGACCATCTGAGTGTGAGAAATATGCACTCC[T/G]TCACAAGCAGCAGGCCTATCAGAGTGCTGCTCATGCGTGGTTCAGCAGAG
solcap_snp_sl_24454	Yes	6	44821658	GTGCATTTTTTCCATGATGGACAAGGTTTCATGTCTGTTGAGTTGACACC[A/G]ACAGAGGCTGAGATCAAATATTATGATGTTTTTGGTAGAATTAGACATAG
SL10882_924	Yes	6	44914639	AGTTAATTCTTGTGCTGCTTGCTATATTTTGAGGCCTGTTGGACGCAACA[A/T]ACTAGTAAAATAGGATCTTAGTCATGTATTGCCTCAAGAATTTGTGTTTC
solcap_snp_sl_24440	No	6	44990897	GGCCCGGATAAGATTAGTAAAATATATGGCGACTGGATTGATGACATCGA[A/G]TGAAGGAGTTGTCATAATTAGCTACTGATCTGTTTAGCTAGACACAAATA
solcap_snp_sl_24437	Yes	6	45138197	GGTCGGAAGCAATTGATGGGGCAAGAATCGGTCGGAAATGGAGTTCTAGG[A/G]CATTTATCTTCGTCGTCTTGATGAGAAGGTAGTGGATTTAAACCGTTTAA
solcap_snp_sl_24428	Yes	6	45790247	TATGTAGCTAGGAAGAGAGTTGAAAAGACCTAGCTTACAAAAGATGGGGG[A/G]AAAAAGGGGGAGATGATAAATAAGGTATAAGTTTTTGAGAGATGAATGAA
solcap_snp_sl_11231	Yes	7	681829	CAACACCTGTACAGGATACATCTGCAGAAGAATTGTTGTCCAGAAAGATG[A/G]CAGGCAATAGGTTGGCAGAATCTTTATGGCCCTCAACAATGAGGAGTCTG
solcap_snp_sl_11205	Yes	7	1375187	TTCACTCTTATTTCTCACTCATCTCACACTATTTTTCATTTGTGTTTGTT[A/C]ACAAAATATAGCACAAACACAATTTGTTTATAAATGGTCAGAAACTTATT
solcap_snp_sl_22109	Yes	7	1820036	GTCTCCTATGCTCTTCCTGTCTCCTTTGTTTCAAGTGGTATCATGCGTTC[A/G]GAGACAGAAGTTGAGGAGAAATCAATCGAAACAACCCAGACAACCACCAT
solcap_snp_sl_15789	No	7	2875858	ATCTCAGGAACTTCTCTAAAGAACGTATCTTGTCTTCCAGGATTTGCATG[A/G]TCTCACCAGGAAGTCGGCAGACAACTACTACATTGTCAAATGCTTCTGAA
solcap_snp_sl_15785	No	7	2883932	GACAGCTCCACTTGCAGCAGAAAGTGTGACTCCAACAAAGCGAAACAGAA[A/G]ATCTTCAGCTTCTAAGAAGGACGTGAAAGACAAAAAAGAACAGGAAGAAA
solcap_snp_sl_15780	Yes	7	3077787	CATGAAGTTGGGATACACGAATGCATATAAAGCTTTTGATCCAAGTCGAT[C/G]AAAATCTTGGTCCTTCCCCGCACTACCAGTTTCACATCGTTGGATGCTGA
solcap_snp_sl_11092	Yes	7	3279420	ACTACTGTTACTATACGTTCTGACTCTTCAAAAATATTGTCACACATATT[A/G]TTTTCGATATGTGTTAAATTGACATTTTGAAAGAGGTCGAACAAGTTAGG
solcap_snp_sl_22065	Yes	7	3745481	TCTTTTGTCAGAAGGAATCAACTCGGGGGTTGATGGAGCCAGAAGCATCT[A/C]GTGGTGGTTAGCTAGGCTGTTAATCATCCAACAAAAGTTGTTAGATGATC
solcap_snp_sl_15765	Yes	7	4623138	CTACTCTTTCACAATACATTCAAGTGGTGAAGTTCACATAGTGTGCCTCA[T/C]CACTTTTATTCATGCTACATGCATTACTTAATTTTATTCATAAGTTACAC
solcap_snp_sl_12421	Yes	7	7455032	ACCTTCCTCCATGCCACAAAGTTCCCAGAACCTCCACCACGATAAGTTCT[A/G]GTATCACAGAAGTCGAAGTTGAAGAAATAACTATTTTGGGAGCTTATTGG
solcap_snp_sl_13868	No	7	58741972	TTGATCTTTAACCCTGCAACCGAAGCTATTGACTGTGAAAACTTCACCAA[C/G]AAGCATTTGATCAATGACCTCCTCCCTCTTCGACCCAGTCAACTTGTGCA
solcap_snp_sl_10686	No	7	59359066	CCTGAAGAAGCTGTTTCGACTGATACTATTAATGGTGGGGGGCAGAACCC[A/G]GTTTTCGATCAGAGTCTTCGACTTAATGTCAAGACTATTGAAACATCAGT
solcap_snp_sl_5863	No	7	59840065	AACGTCTGTCTATTCCTTTCAAGCACGATCCTTCTCTTAGATATTTTTCT[T/C]CATCGATCATCCAAGAATTTATACACGTAATTACACACTCTACTAATTAT
solcap_snp_sl_5861	No	7	59897736	CACTCCGAAACTTTGTCAGAACAGGGAAGTGTCAAATCAATTGGGACTAC[T/C]CCGGTAACCCAACTGCCCAGGCTGCACAAGAATGTCAGCGACTCAATGTT
solcap_snp_sl_6291	No	7	63414233	TCAGGCTGGATTCTTGGTTTATTCGAAGCGGTTAGTCACAGTAAGATAAG[T/C]TTTGTTGTATAAGCGGTGGGTAAAGCGGTTGTCGGTTTGCTGAACATGCC
solcap_snp_sl_7025	No	7	63774734	CAACTTTAAGTCGAGGATGAAGGGTGGTGGTGATTTGGCTGTTGCATCTA[T/C]TACGAATGGAAAAGATAGATATGTTCCGTTTGATGTGGAGAACGGTTCTA
solcap_snp_sl_37097	Yes	7	65372714	GTGAGGCTACTGTCGGGTTACCCGGTGGGTGTGACATTGGGGCCCGACCC[A/G]TTGATTTTTACATTCATGGTCTACGTGCTCTTGGTGCTACGGTTGAGTTG
SL20074_501	No	7	65623545	CAGCTTCCTTTCTAAAGCAACATAAGGAATTTTAAGGTTCATTTTCTTGC[A/T]GTTCTTTCTGCTTCGAGCTATTCGAATGGAGCGTTAGCCTTCATCTTGTA
solcap_snp_sl_7232	Yes	8	35182	CATGATTCACGAGCACCGTCAATTAAAGCCTGAAGCCTTTGCTGTAGTGA[T/C]TCTTGATTGAAAAACGGCATCGTTTCTCCGACTCCGTTCACCGGAGTCGG
solcap_snp_sl_19759	Yes	8	393932	CAGACGACAATACTGTTGGACCAACTTGCATTTTCGGGATCACCTTTGTC[T/C]GGCAAGCAACCTTTTCTGAAACTTGCTTAGGTGATTTTCTTCTTCCCTGT
solcap_snp_sl_7305	Yes	8	711412	CAAAAAGTTTTCAAACCGTGTGATTTCTGGTGAACCTGATCCAGATCGTC[A/C]TGTAGTTGCACCAATCAAGTCAGACAAAAAGTTTTCATACCCAGATCTTC
solcap_snp_sl_14530	No	8	2580910	CTTCAATGTTGTAATTCCAACTTGACCTAATCCTTTAGTAAACAAACCAT[A/G]TCTTTGTAACAATCTCATCGAGCTCTTCGCGATGAAATCTTCAACAAAGA
solcap_snp_sl_7386	Yes	8	2844597	CTTCTAAACCCAAATGCAGACCACTTCTTTGATGAAGTCTCCTTCTTCGT[T/C]GTCCTTTTAGAGTTTGGATCAATAAGATTCTCTAAGGATTTCGGGTTTTT
solcap_snp_sl_7388	Yes	8	2922666	CGGTGGCGGCAACAGCGGAGGAGAATCGGCGTGGTAGGGAGGGTTTGAAG[A/G]TTGGGTTTACCGTTTTGAGTGATGAAGGTTTTGGAATTCGCGGAAGCAGA
solcap_snp_sl_13899	Yes	8	3777922	AATGTATATTTAAGAAAGAAATATTATGTAGTGATCTTTGATGCAAATGT[A/G]TCAAAGATGGACTTGTATTAAATATGAGAAGCAATGGAAGCTCTGGAATA
solcap_snp_sl_11588	No	8	7551242	CTAAGATCGTTGGCTTTGTTCTCTAGGTCACGTTGCAATTCTCGGAGACC[A/G]GTGGACGAAGCCATTTTTTTTAACTATTAAGCTATTGCCTGATTTCGCTA
solcap_snp_sl_13725	No	8	49687357	GAGTTTTTTTTGCGGAGTTGAACGAAGTGCTTACAAGAGAGTTGGCGGAG[A/G]ATGGTTACTCGGGAGTTGAAGTTAGGGTTACTCCCGTGCGAACTGAAATC
solcap_snp_sl_4431	No	8	53294761	GTTCCAATCCATTGATCCTCCATAGCAGAGCCTGTTCAGGCAATTAGCAA[C/G]AAAAGAATAGCTGTTGCAAGTGAATATATTGTACGATTTGTGCTCAAAAT
solcap_snp_sl_13464	Yes	8	54135994	AACAAAACTTGAAGAGCAATTTAAGGAAGTGAAGTTGGAAGAAAGAGCAG[T/C]CCGTAGGGAAGCCAGAAGGAAGATGTATGGTTGGTCACCAAAATCAGAGG
solcap_snp_sl_13458	Yes	8	54359369	TAGCCTATTAATCTCTATTTTGTGTTTGCTTATTTGGGTATTAGGGGGAA[C/G]TTTTTGAATATTTTGTACATAAAGAAGAAGAAGAAGATGATTTAGGGTTC
solcap_snp_sl_4374	Yes	8	56001199	GTTCTAGCAGCACTGAACGTTAAGGAATAGTACATTCCTTTTGTAACGTT[T/G]AGTATTTGCTTGATCGATGCTTCGTTACCTAGACGTACCGCGGCGTAGCC
solcap_snp_sl_48426	No	8	57585072	TGTATTTGGACTTCCATTTCTTTTTATGTTATGGCGAGGTGTTTATTTTT[T/G]GACAGAAGAATAATTCTCCTGAGAAGTTTGAGGATTTAAGGAAAATGGAT
solcap_snp_sl_48414	No	8	57788570	ATGTTCCTATTAAGTTTCACCAATCTACCATGCATTTATGGATTCTCACA[T/C]ATACGAATAACAGAGATGAAGATCAAAGATGATAAGAAAGAAATTTCTAT
solcap_snp_sl_21394	No	8	58614031	CAGGACCAAGTCTCCGATCTTTCTGGATTAAACGGGAAACTGCATCCATA[A/G]CCTCATTACTAATGTCAAGAGGCTTAGATGCAGCCCGAACACTTGGGATA
solcap_snp_sl_21461	No	8	61447523	TCTGTCATGCGTTAATCGTGTTAACATTTCCTTTAAGGTATGACGATGAG[T/C]TCTGGCATCCGATTTACATGCCCGGACTGTTTTTTGATGGCAAAGTTTCT
solcap_snp_sl_34761	No	8	61743708	CATATTAGTAAAGGCCTAATGGAAGGGACACGATAAACTTGCTCCTCAAT[T/C]AGCTCGTTGCCTGTTGTGGTTCCAAGTTGGTCCCTGGTTGTCTCAGTCTC
solcap_snp_sl_21473	No	8	61918244	TTAATAGGTGCTACTCCGAGGTTCTTCGGTAGGTATTGCTTGCTAGAGGA[T/C]AAACTCGAACGGATTAAAATTTATTGCTACAGGCGCTGTGCGTCTATGTT
solcap_snp_sl_25111	No	8	61963586	CCATCCGCTAAATCCAAAAATTTCGTTGAATATTAGGTTACCTGCAAAAA[A/G]GCAAAAGGCAACCCATCTGAATCCCTTCGCGGAACTTTCTATATTTGGTA
solcap_snp_sl_15432	No	8	62971582	TCATCGACTAATTCAAATTCACGCTCCTTGCCTCAGTCACATTAAGGACT[A/T]GGCCGGTGTCGATCCGCAAATCGATTAACCAAAGCAAGTGCATTACTAGT
solcap_snp_sl_10246	No	8	64551432	ATCAACGCCGCCGACACTGAATGAAGCTCCGAGTGTGATTCGGGTCGGGT[T/C]GGAAACGACATTTCCGGTTCGAGAAAATCACCTAAACCAAAAACAGTGAA
solcap_snp_sl_17547	Yes	9	48819	GAACACTATGAAGATGAGACCCCAGATGACACCGAAGATGACGATGAGGG[T/G]GGAAAAGAAGCATCTCTTGGGCGTTATTGTGTCTTCTGTAGTAAACTTGA
solcap_snp_sl_17525	Yes	9	259322	ACTGCAAGTAAAAATGTTTCATATACGGATGCTGCAGCTGTTGAAGAAAA[A/G]AAATCCTGGTCTTCTTCTGCATGCCCATACAACCTGTAGAGGACACGCAA
solcap_snp_sl_17502	No	9	447779	GTTCAGTATCCCGAAATTCAAAGGTTTGCTTTTCGGCTCCTTAGTCAGAC[A/T]TGCAATGGTGCTTCACATTATAGGCTGAAAAGGAGCTTGGTCGAGACATT
solcap_snp_sl_17481	No	9	629874	AGGTGTATAAAATTCAGCTATGTAGGTTCTCATTACATTGTACTCAAAAA[A/G]GCATAAAGTTCTTGCTCATGAATAAAATTTTACTTTCTATTTCTCTTGAA
solcap_snp_sl_7775	No	9	1221571	ACTATAGCGTGCATGGGAAACAGAAAATTGAGTTTGATCCTTGATGATTG[A/G]AAATGAAGGATCAGCAGAACCGTCTTTGCTCTGAGAAACAACAAAAGGTG
solcap_snp_sl_14653	No	9	1404371	TAACCACAGCATCAGACAAAGACATAAAGAGGCTGCGATGAGGAGAAAAA[A/C]ATATGGAGTAGACACACTACTCCCAATATTCCACTTCAAATTATTAACCC
solcap_snp_sl_19983	Yes	9	1511579	GTTTCGGGACCCCATAGGAACATTCGAAGAGGATCATTTAGATCAATAGA[T/C]TCGTTCACTTTTCTCCGCACATCTGGCCTGCCTGAACGATTATTTGTCTC
solcap_snp_sl_19982	Yes	9	1513044	TGGTGTTCTAACATTTGAAAGCAAATTCTGCAACCTTTCCACACTCATTC[T/C]AGCACATGATGCGATGTCTTCTTTGGTTGGATGACGATTGCCTTGTCGAA
solcap_snp_sl_32342	No	9	1751623	CGTTTGCATGACCGTCTGTGGCTGCATTCGTAGATGTTGAATTTGCTTTC[A/G]GTACCAAACTTTTGTATGACAGACGACATAACTTCTGTCATATTTCCAGG
solcap_snp_sl_16654	No	9	2135165	CCATCCCAGAAGACATAATTTGTAGCATTGGAGCATGTTCCGATGGACCT[A/G]GCATTACAAAGGAATGATGTTTCTAGTGTACCAGTCCCGCAGCAAGCCTT
solcap_snp_sl_16648	No	9	2161059	GATGATGCATAAATACTGAATTGGGGATTTTTTTGGATTTTGGGAGAAAA[A/G]GGGTTTCTGGGTTTGATGGATTGAGGGAAGATGGAGAAGAAATGGGAATG
CL016154-0457	No	9	2314285	GAATTCTTGCATTTGAAATTGCAACTTTGATGTCTAAGGTGGTTAACTTGTGGCAGTGTCTAAGTGAAAGGCGANTCGACAAGTTAAGAGAAGAAATCTC[A/G]AGTTCACTTGGCATTCAGAAGCTTGTTGCTGAAGATGACAAATATCTTATGGATCTTGCTNTTGCTGAGATAATTGACAATTTGGGATCTCTGACGAAGT
solcap_snp_sl_26683	No	9	2389518	CCCACAAAATAGCTGGTAGAGAATCATTGATTGGCTCAATTTAGCCTCTA[T/C]AACACATTTTGCAAGAACTGAAAGATTGATAAGTAACCATCCCATCATAC
solcap_snp_sl_22830	No	9	2447045	AATGATGTCATTGAGATCTTTAGTGGATAGTAAAATGGTGGGTTCTTAAG[T/G]AAAATGGTAAAGAGGTGCGCTGTTCGTGATGTGGGCTTGTAGATAAAGCT
solcap_snp_sl_12536	Yes	9	2498981	AAATCAGATGGGTTAACGCAAGATTCAAGATTTGACCATAGATTTTGGAG[T/C]TTTGTTATGTAGCCATGGATATCACCTATACAACACACCACCCTGGGTTT
solcap_snp_sl_12535	Yes	9	2499359	TAAGACTGAAAAGTAGGAGCAGCATCATAAATAGATCCTTTATAATCAAT[A/G]CCCTTTACAGCATTAAACTTGACAGTATGATTCCCAGCCCATCTCCTCCC
solcap_snp_sl_39804	Yes	9	2840999	CAAAACCCGCATGCTGGTGACGTTTTGGTTGATTCTATGAAAAGGTATTA[T/C]GGAAAGTTACCTGCAGTCGTTGAACTGTTTAGTCAAGTTGGAGCACAGGT
solcap_snp_sl_12501	No	9	4414284	ACACTCATGAACATTGCTGATAACCCGACGAATGTCCAACTCCCCGGTAT[A/G]TACAACAAGCAAGAGAATGCCAGGGTACCTATTATTGTCACTGGTAACGA
CL016894-0326_solcap_snp_sl_39506	No	9	4706432	TTAATGCATCACAGACAGGATGTAAACCACACCCTACGCGTATAGATATT[A/C]TCAGCCCATTATCCAATTTGTTGAAGCGTTTGCAAGTTAGGGATACAGAG
solcap_snp_sl_39457	No	9	4904322	TCTTTTGGTAGAAGAGATGTGCCATCTTTCCAATTTTCATCAATATATTC[A/C]AGAATCACTAGAGACTCAGGAATTGGATTTCCCTTGTGCAAAAATACAGG
solcap_snp_sl_39452	No	9	4910609	GAGTAGAAGAAGAATCAAAAAGCAAAAATGGTGAAAGACAGAACCATTGG[T/C]GTGGCTGTAGATTTTTCAAAGAGCAGCAAAACAGCTTTGAAATGGGCAAT
solcap_snp_sl_45076	No	9	5837234	TCGCTCATCTACCCTTCTCCACTTAAATAGTTTACGGGCAAGACTCGTAC[A/C]GTGCATCCCGCAGTGGGGACACAAGTATGTGTCTTTCATTTGGTTCTTAA
solcap_snp_sl_45159	No	9	7440402	TACAGATCCTCTGTTTTCTTCAAACAACAAATGTCTCTTATTCCAAGCTT[T/C]TTTGGTGGTCGGAGGAGCAATATCTTCGACCCATTTTCCCTTGACTTATG
solcap_snp_sl_41458	No	9	16035563	TCCAAATCCATAAGTGGTTGTTACTTCACTTGAACACCATTCCCCTTCTT[A/C]GCTGAATTTGTGTTGCATCACCTTTTTCCGTAGTGCATGCTCCTCTTGGT
solcap_snp_sl_30380	No	9	47764580	TTTCAGTTCTATTACATGTGATACCAATCTGAGTTCATTTTGGACTCATT[T/C]CCTTCATTTATTTGATTCAAAAAATTTCGACTCAGCCCCATCAATGTCCG
solcap_snp_sl_30379	No	9	49454010	CAGGAAGACATAATCACAACACTTTTGAATCTGTCCATCCATGACAACAA[T/C]AAGAAGCTTGTCGCGGAGACTCCAAAAGTTATTCCACTTCTTGTGGAGGC
solcap_snp_sl_29188	No	9	66954370	GATGGAATTACACACAACCTCAGATGAATATGAGAGACAGCTACATACCT[A/G]ATTGGTCTGCATCGCGTAATCCTGGGCATTATTCTGGCTATCGTGGTCCT
solcap_snp_sl_46840	No	9	67562026	CCAGCATAAATTTAAGAATGGAGTAGAATCCAATTGACAAAAGAGAGCAG[T/C]TATTAACGCACCTAAACATCCTTACCCGCACTGCAATTAATGCATTTATC
solcap_snp_sl_29222	No	9	67891311	ACTGCTGGACCTGGCATTGACATGTCCATGGCACATAATCATGCTATTTT[T/C]CAGAGTCTCCCGGAAGCTACGAGGCAAAATTTACAGATGGCCGCAGCAGC
solcap_snp_sl_3430	No	9	68112998	GATTTATTCACAGATAACGAAGAGGATGATATGGAAAATGCTGATATCAG[T/C]ATCAAGGGAAGGAGGAGAGAAGACGATGGCATCTTTTTACGACTCAGGAT
solcap_snp_sl_58143	No	9	68389382	AAATCGGCAGAGAAGGAAGTCGAGATATTGACCAAATTTGCTCCACTCAA[A/G]GGATTCTCCATCTAATTGAACTTTCTGTTGTACAGTTTAGTTCAGTATCT
solcap_snp_sl_7829	No	9	68482761	AGTTCAAGCAAGGTGACATACTAATCAACACGTTCGTGCAATCGTTGCTC[A/G]ATTGAGCAACAACTCCAGAACAGATCATCGCAAACATAATCGCGAAAAAA
solcap_snp_sl_58180	No	9	68595293	TAAATATTTGAAAGAAGCACATGGATCCCGGCTTTATCTGGGGATGATTC[A/G]GAGATCATATCAACTGCATAAGTTGCTATCTCCTCGTTTTTGTGCATTTT
solcap_snp_sl_69787	No	9	71414424	AGATCTTTAGTTTTCCGCGAAATGAGGGGAGATATGAGAATAAGGTGAAG[A/G]TTTATAGCTTGAAGTATGATTCTTGGAAAATGGGTGAGGCGTTTGATAGT
CL016855-0847_solcap_snp_sl_69874	No	9	71768946	TTATTTTCGCTCTCAAGACAGAGACATGTATCACGGAAGATAAATTTCAC[A/G]AGGCTTCTCAACGACTTACAAGATTATTAAACCTAGAGAACTCCTCATGG
solcap_snp_sl_69978	No	9	72116769	AGCGATGTTGATTTCAAAAAAGAAGATTACGAGTTAATTCCATTTGGAGC[A/G]GGAAGACGAGGATGCCCCGGAATTACACTTGGAATTACAGCCATAGAACT
solcap_snp_sl_63704	No	9	72445031	TAATTTTTTGCAAGATTGGCTAGTGATATATGAGGTTTTGCACCTAACAA[C/G]TGAAGGTTTCCAATAATTGGCCATGGTGATGGACCTGGTGGAAGTTTTTT
SGN-U574631_snp51901	No	9	72502108	CAATACAGATATGGGAGAAAACTAAAGATCTGAAGGCACAAGTGGAGACG[T/C]ACTATAAATCCTTAAAATTCACTCCATCGCAATTCCCCACTGTTGGTGGA
SGN-U567086_snp225_solcap_snp_sl_63641	No	9	72590465	GATGAAAAGATTGCAACTCATTTTCAAGTTGCCGTCAGCTCAATTGCACA[A/G]TCTCTCAGAACTCAGATTATTAATAGGTCTTATGATGAAGTTTCTATATG
solcap_snp_sl_63588	No	9	72897595	ACAAGTTCTTCTTTGAAACGGAGATATTCAGGAACCGTCAATTGTTCAAC[A/G]CTCAGATCATATACGTTCACACGAACATATTCCCAAACACCTGGCCTTGG
CL015614-0412	No	10	463303	GAGTCGCCTATCCTATGAGCAGTTCAGTGCCTTTCTGACCAACATTAAGGAATTAAATGCACAAAAGCAGTCTCGTGAGGTGATGAGCATTTTTAGTTGC[C/G]TTAACATTCTATGAATTCCTCCTATTTGTCTACTAGTAACTGAANGTCTTCTCCTATTCCTTTTCGCCATTATAAATTTAGGAAACTTTGAAAAAATCAG
solcap_snp_sl_13202	No	10	1157304	GCTCGAGTCCTCAAATGAGGAATCAGCTGATTCGAGGGGTCTCCCTTCAA[T/C]CCACGTTCTAACAGACTTGTTCTTCAGTTGGTAGGTGTAGTACACTTCTT
solcap_snp_sl_46386	No	10	1720059	GAGTCAAGATGAGATTGCAAAAAAGGACTCTTCAACCAGGAAGAGACCGC[T/C]TTTTGTCAATCCTCAAAGGCCAATGAGACCAAGTACTATTGCTGCAGCTA
solcap_snp_sl_17851	No	10	2088840	TTCAGGGGGTAATAAGATCTTAGTATGGTATAAGTGTATCTCTGAGATTT[T/C]GGACATAGGCTAAGGGGGTACTTGGACATTATCCCAACAATAAATAAAGG
solcap_snp_sl_30515	Yes	10	3013798	TGGAGATGTACTCTAGATCTTAACTGTGATGTTCTGAGCTGTAAAAGTAC[T/C]AACTCCGATCATCAGTCAGATCAACGTCCCTATTACTTTGTAACGATGTC
solcap_snp_sl_34373	Yes	10	3979052	TGAAGATTGTGTATGGTGATACTAAAGTGGATTTAAAAGGCGAAAACGAC[A/G]TAAACATGGGTGCAGGGGAAGTTGTTGGTTTTGTTCTGGAGAATAGGAAG
solcap_snp_sl_9598	Yes	10	4247397	GGATATGAAAGGTAAGAAGTTAACCGTCATTGGTACAGTTGATCCAGTGA[A/G]CGTAGTGAGTAGGCTACGTAAGTTTTGGTGGACAGAGATACTCATAGTAG
solcap_snp_sl_34365	Yes	10	4708532	AAAGAGTAAACCGGTGCACAAAGTATCCTACGTCAACAAGCTTCGGGGAA[A/G]GCCGCACCCCAAGAAGCATAAGTAGATTCATAACCACAAAGTGATACTAT
solcap_snp_sl_5191	No	10	55597831	CTTTAGCTGTCTTGATCTTCTGAAGTCTCACTTACAGTGCGTCAACTTCA[C/G]TCAGCTCTAGACTGCCCAGCTCGGGAAGACAAGATAATGCCAACAATAAG
SGN-U317657_C2_At3g47930_snp417	Yes	10	61152050	CCATAAGAGAACAACAGATTGGTGGCATTGTTCAGGTGATTGATTGATTT[A/G]TTCCTGGATGTTTTAAACAACTTATCATGTCGATTTCTTGTGGATTACTC
solcap_snp_sl_59159	No	10	61435693	CTCTTTGATGGCTGGTCTTCAATACAAATTTTTTCCAACAGATTTTTTCT[T/C]CCCAATTCAAAAAACAGTTAGTGGAGAAAACACATCAAAGCAAAATCTCT
CL015438-0065	No	10	61457658	AAACCCTTATCGGCGCAAGAATGGGAAAATCTAATCGACGATTACAACCACGG[T/C]GGTTCACGGCGGCTCCGGTGGACTTCCATCAACTACGCCGCCGTTCCTCTTCTTGACCTCACACTTTCATCACTTCTCCGGAAAGATATCCCTCACAATC
solcap_snp_sl_14868	No	10	61544356	GAAAGGGGGATTTTGGTAAGAGATTGGGCACCTCAATTGGAGATCTTGTC[A/G]CATTGTTCGACTGGTGGATTCTTGAGTCACTGTGGGTGGAATTCATGCAT
solcap_snp_sl_14890	No	10	61720611	TAACCAACCACTTTGGTATCTGTTAGTCCACCAACATGACTATGAGTAAT[T/C]CGACTATTGAAACTGAAGATACTTTTGCCAGCTTGCTTGAACTTGCTGCC
solcap_snp_sl_33168	No	10	62137510	AAAAATTTCTCAAACTATCCAAAGGGTGTTGAGTTTCGTAAAATTTTCGA[T/C]ATGATAGGAAATGGAATCTTCAATGTTGATTATGAGCTATGGGAGATGCA
solcap_snp_sl_61192	Yes	10	63287332	CCACGTTGGACTAACGAAATTTTAACCATCATAGAAATGACTTCCGCGCG[T/C]TCCTTCACTGGAATTCAATTTCTTATAGTGGGACCCACTTTCCGATCTGT
solcap_snp_sl_61131	Yes	10	63555072	TTTGCTGAAGAGAGCAGGATTTTTATGTGGCAGTTGCTAGACTGCAGTAT[A/G]AACTCCTTTTGCAGTTTCTTTCGTTACATTTATGTTGCCGTCTTTATCAT
solcap_snp_sl_61108	Yes	10	63610767	AAGGGAAGAGAATGTGCTTTGCTAGTAGTTTGAAGGAGTCTTTTTTGGTG[T/C]TTTGAGGGTTTGATTCTTTTTGTAATGGGCTGTGAATAAAGTGAAGTGCT
CL017176-0241	Yes	10	63802330	TTTTGAGTTAAATTCGAATAATTTCAAAGTTTACACAATAATTTTGATGTTGGTGGTTGTTCAGGTTCAATGTAACAATGAGGTAATTCAACAGCATTGT[A/G]ACGGACCTGTACAAAAATTAAAGCGATTTCTTATAAAGAAATTGAAACGTAATGTTTCTGTTGTTCGACAAAAGAAAGGTAATNAATCATGCAGCCGNTA
solcap_snp_sl_8859	No	10	63956636	TCACCATATAACCACGAAATACCTTCTGGATCCTTAACGCTGAAGCAGAT[C/G]TTCTATCAGGCGCCTCCGCCTGCGCCAACTCATCAGGTTTCTGTGACCGA
solcap_snp_sl_8858	No	10	63956789	CCAGCTTGAAAAGCAGAGACATTAACGTTTCATTCACCCGTACCCTTTCC[A/C]TTTCGTCTCTCCGAATCAACTCCGCCGTTTCGCCGAATAAAAGCTTCCGT
solcap_snp_sl_8855	Yes	10	63959606	TAATAATCCTCTTCAAATATCTTCAAGTTCGAATCTTTTTGACAGTTCAA[T/G]CACAGGGGGTTTCCAAGAAATGATCCAAATGCAATCTCAAAATGTATTTG
solcap_snp_sl_8835	Yes	10	64464196	GTTGCGCTCTATGTATTTTACTGTCTATATACACCATTCACTGCTGCTTC[A/G]ACGTGGACTGCGTTACCATCTTCCATGATCATCCCGTTGATTTGTGTTCT
solcap_snp_sl_15094	Yes	10	64727478	ATTTGAGCTGTGAAAGGAGTTGCAGATTTGGGATAGTTAGGGCTTCTTGT[A/G]CCGAGGAGGTGGTGGTGGATGATCATGAGATTGATGACGTGGAGAGGAAG
solcap_snp_sl_8807	No	10	65110671	CCTCTCTGCATCATACAGTTGATCGTGGGGGAACACACATATTTCTAGTT[T/C]CAGTAATATTCCTTTTGTATCTTGCATGCAGTCATTCAGAAAGAGATAGG
Le013158s_161	No	10	65249354	GTCGATCGAACGTTATTGATAACGAGAACAACGATCTTTTCTCATGTGCA[T/C]GCAAATCAGGCCTTGATATACGAGATGTGTCTATTTACGATGGTTTTCCT
solcap_snp_sl_8787	No	10	65340311	ACTTAATCCAAGAAAGAGAGGAAATTGTGGCTTGTGGAATTTCAAATCAA[T/C]AATAACCCCAAAAAGAACTGCTAAAAACCGTAAGCAAGATACCACAGAGA
solcap_snp_sl_8774	Yes	10	65553297	GTGGAGCTCAATTTGGGGCTTATTTACAGAGGAGCACAGATACTCCTGCA[A/C]ATGGGAGTTGCGGTAGAATTGAAGCCACCGGAGAAAACCCAGTTTGGGAA
solcap_snp_sl_21829	No	11	496392	TCCTTGTCTTGAATCTTAGCTTTGACATTATCAATGGTGTCAGAACTCTC[A/G]ACCTCAAGAGTGATGGTCTTTCCGGTGAGTGTCTTAACAAATATCTGCAT
solcap_snp_sl_21035	No	11	4173698	ATATCTTTGTTTTGCAAAACTCATGAATTTAAGCTTGTTCAAGCAAACGA[T/C]GGAAGACGGAGGTCGTGAAATTAGAGTCCCTGTGGCATCAAGCTTCTCCA
solcap_snp_sl_9444	No	11	4776062	TTGAAGTTTGTGGATTTTGTCAGTAGGATGGTACTTGTTAGGACCCGAAA[T/C]GCCAAGCAACTCGCGTCTCATGATCATAAGAGCAATATCGTCAATTATAA
solcap_snp_sl_62702	No	11	4927315	TAGTTTGATTGTTTGATCAAGCAGCAAGAACAAGTGCTTTTATTGTCCCT[T/C]GACTGTTTGCTGTAACAATGGTTGGGCTGTCACGTTTCCAACAAACAGCA
solcap_snp_sl_9510	No	11	5440952	ATAGAGCAAAGAACCCTGACCATTCTAAGCAGCAACCACCTCTTGAGCAC[A/G]TCTAGACTCCAACCATGATGTAGCTGCAACCTTCGTGGTCAAAAACCACC
solcap_snp_sl_6905	No	11	7847272	GCAACCTCAACTTCTAATTGTTTCTCTGTGTCACGGACTGAAGTAGTTGG[T/C]GATGAGTCAAATTGCTCGTCCACATCTTGGACAACTGACACATCTGGGAT
solcap_snp_sl_16424	No	11	10040903	GCTTCAATTATTGAAATAAGTTTAGTTACAGAGCAATTGATTTCGCAATT[A/T]CTCAGAGATTTTAGAGCATAACTGTACTTCTGTAGACAAGATTGGTTTGA
solcap_snp_sl_719	No	11	10099905	TCAAATGAGGAGCAAAAATTGGGTTTAAACACCAAAAAAATGCAGCAGCA[A/G]CAGCAGCCTTAAAAGGCCGAAACTGAAGAGCAAAAAATGGGTTTAAACTC
solcap_snp_sl_706	No	11	10762390	AAGGTGAAGTATCAGCTAAAAATTGAGTATTTTTCAAGGTGATGGAGAAC[A/G]TAGGTATAGTTTCTTCACCTAAAATGGTATTGGGTCTCTCTTCAAACTCA
solcap_snp_sl_3017	No	11	32266865	CCCATTACCAACACAGTGGCATCAGCATGCCTTGCAGCCACTTCTGCTAA[T/C]CCAAAGTTTTGATTCCCTGGACAAGCTACTCCCATACATCCTTGTTGGTG
solcap_snp_sl_2983	No	11	36361180	TCAAAATCGGAGTTGACGACAGGGAAATTACGTTTATGGAAAGGAGTTTT[T/C]AACTTCTGAAAGTTGAAGAACAGGCTTAAATATATCCTGTATACACAGAT
solcap_snp_sl_36504	No	11	49079061	GCATCTTCCAAGCAGATGGTTCAGGCAAAACAGAGATTTATATAGCAAGG[A/G]AACTGGTTGGGACACCAAATTTGCTGTAAATCGTAATGTTTACCTTCTCT
solcap_snp_sl_10958	No	11	49477045	GCTTTAAAGGGTCCTAAAGATGTCTCTGATGGCCTAAGGAAACTTGATAA[A/G]CTAATAGAGAAAAGTGATGGACCAGAAAAGTTCCAGCTTGCTCGTGGACT
solcap_snp_sl_53055	No	11	51679074	TTCTCAAGTCATCCCACTCATTATAGTTATCATTCCACACATCATCCAGG[A/G]CAACAAGAAACTTCTTCCCTTCGGGCTTTCTTTCAATTGACCTATAGCTT
SL1_00sc6004_456492	No	11	53830109	tattaggagacaggtgtgatttcacctctggaataattttcttgtgaaac[T/C]gacgatcatcatgagattcaacaaaacgctgggtcatattggaggcttga
SL1_00sc6004_1204916	No	11	54584739	gatatgttggaacaaagtcggcacatgtcctattacagaggagaagatgg[T/C]cactttgagaaattgaaacaactctctgaatcagagcagctgaggacatt
SL10890_654	No	11	54817461	TGAGTGGATCTTTGTCGTGTGCATCTGTATGTGTGTGGTACATGCGTGCT[T/C]TTCTTCATCAATTTAGATGACAGTGAGACTACTCCAAAGATCATGCATTA
solcap_snp_sl_2671	No	11	55146965	ATACTAGAGGGAGGTATATGGCCTATTGTCCAGGTGGCCAACTTCCGCTA[T/C]ATACCAGTTAGGTATCAGCTCCTTTACGTCAATTTCTTCTGCTTGCTTGA
SL1_00sc6004_2273308	No	11	55669457	ttaatgaagcaatgatcccaataatcagagaacaaaatatgtttgtacac[T/C]ggtttttctccatcttttagcatttgcgggaaaggaccaatgacactgtc
SL1_00sc6004_2569431	No	11	55966439	gcataagcgaaaatcacaaatccaattaatgcagcaatgatgaagaacat[A/T]gcccatagataaatgtacattaaaaaagtgttcctgtagcaagaaccagc
SL10027_565	No	11	56397702	GGGTCTGGGGAGGACTTTACCCCTACCTTGGGAGGTAGAGAGTTGTTTTC[A/T]ATAGAACCTCGGCTCAAAACTAACTTGAAAAGATGCTTGGTATTACTGAG
solcap_snp_sl_3159	Yes	12	602643	GAAAACTGAAGTTTGTCCTCCAAGTTTATGTGATAACCCAATTATATTAT[T/C]GCTGTCCTCATCTTCTTCATAGTGTTGCAAACTGTGACCACTCAAACTAT
solcap_snp_sl_3163	Yes	12	621629	AGCTTTAGGACCTTTAGACTCTGATGAATGGGATCATGTTTTGCTTACTT[T/C]ATATTGAACTTAATCGCTAATATTACTTTTTGAAAGTCATTATGTTCTTC
solcap_snp_sl_12656	No	12	1971488	TCCAGGTCCTCAAGGCCTTTGCGAATACTGGAATTGAGCTTATGATTGGG[A/G]TTCCAAACTCAGACTTGTTGGCGTTTTCTCAATTCGAGTCTAATGCCAAT
solcap_snp_sl_12664	Yes	12	2301635	AGAAAGCATTTCATATGGGCAAAGCTACGTTTGATTTTATATGTTCTGAA[A/T]TAGAATCAGTAGTGACAAAAAAGGACACGATGTTACGTATGGCGATACCT
solcap_snp_sl_1490	Yes	12	3237343	ATGGCAAGGGTGGTTGTCGACCCATATTTCGTATTTATGGACAGGATCCA[T/C]TCATAGTTTCTGATCGGTCTCCGAAAAGCTTGTTCTCAACACAAAAGAAA
solcap_snp_sl_41220	Yes	12	3240320	TCTCTAATTGAAAAACCTTGTCCACCTCCACCTCCACCTCCACCACTTCC[T/C]GAGAAGCATGTGAAGGAAGATTTTTCTCTAACCGAAAAACTATGTCCACC
solcap_snp_sl_1498	Yes	12	3267492	GAGCTTCACGAAGTTATGGCAAGCAAAACGAAGATTTACTTCGCCATGGA[A/G]TACGTTAAAGGCGGTGAATTGTTCGAAAAAGTAGCTAAAGGTAAGCTTAG
solcap_snp_sl_1504	Yes	12	3340266	TACTATATCTACTACTAATCTTGGTCCTTCATTCACTTGAGATGTCTTTG[T/C]GTAGACCTCCACTTCCTCGACTTCTGCTGAATAACGTCTCGTGTATGAGA
CL015195-0336	Yes	12	3374500	AGTTTTGGTTCTACANTATGTAGTCTNTTTTTTTCATCCTTCGTACTATCAGCACATATAGGAAGAGTCCCCTTTGAGAAATGAAACTTCCTATGTATCC[A/C]TCTATACAATTTCCATAGATTGTTAGGTNNACTGANATGAAANAAGTCCAAAGGGAATGGAAGTGGATATTTAGGATCCNTATAATGTCTTTAAACAGTT
solcap_snp_sl_1525	Yes	12	3456036	CAACAATATAGGGACGAGGTCAATAACAACGAGCACAACAACAACAACAA[T/C]AATAGTAACGTTTGGGATCAGAGTGAAAAATACAAAGCGGATATTTTAAA
solcap_snp_sl_1568	Yes	12	3978147	ATAATAGGAGGCCAACAAGCCTTATAAGACGCAACTCGTGCTCTTGGTGA[T/C]CCTCCCTTAGCTGTTCCATTGCCATATCCGAAAATGTTAGCTCCCTCGAC
solcap_snp_sl_1572	No	12	4038614	CTTGCCAAACAAGAGTATAAGTTCCACAATGGAAATGCCAAGAGCAGGGG[T/C]CTTCTCACAGCAGCAAGGAACCAGGAATTTTCAATCTGGAAGTTCACCGC
solcap_snp_sl_14758	No	12	4462071	ATTCAGATTTCGAGCTACAACTTTTCTTACTTTCCAGTATCCTCTACTGC[T/C]TGAACCCGAGATTTAACGTCTGATTCGGACATTGGATCCCGAATTGATCC
solcap_snp_sl_58807	Yes	12	4638637	CATTTAGTTCACACTGATCTGATCAGCTGCTAAACACGCGAGTACAAGGA[A/G]GCAGAGGTAACATTTCAGATTATTCACTTTCGAGTACATTCTGTCTAAGA
solcap_snp_sl_58869	No	12	5029928	TTAACAATACCAGCATTAATGTTGAACAGATCATCACGGGTCATACCAGG[T/C]TTCCGTGGCACACCAGCTGGAATAATGACAACATCAGCTCCCTCCAAAGC
solcap_snp_sl_8064	No	12	5158426	CAATCCAAGTTTACATTATAAAGATCTGGAAGAAGCCTACTTGTGGAAGT[A/T]ACATTTTCATCTTTACCAGGTACAGATACTGAGACTGAAGAATCACTCCA
solcap_snp_sl_65964	No	12	5274161	TTAAAATTTGTTCATTTTGCTTGGTAGTGAAGTTGAGGCCTCCGTTAATC[T/C]GTGGTCATCAAACCCGATTCTTAACATACCTCATATATTTGGCAGAAGAG
solcap_snp_sl_9707	Yes	12	5718810	CTCCGAAAAGGACATCAGTCGTTCTAGTTTCTGTGGCAATATTCTGCCTT[A/C]AGAAAAAAGGCACAAAAAGCGAATACATCTGAGTTTACAGGGTTTGGGAA
solcap_snp_sl_8549	Yes	12	6448133	CAGGGTGGTTTGCATGGCTATTTTCCGTCATCTAAGGTTCTTGTTTGGTG[T/G]GATTCCAAGTGATCACGGTGCAACCGAGACTACTGTGAACCTTGGAAGGA
solcap_snp_sl_8547	Yes	12	6717461	AATAAAAAAACAAATCAAATCGACAAACAATACATATCTGGTTAACTGAG[T/C]GAAGATGAGATGCCATTCTTGTTGCCACTGACAGACGAGGGTTTTCCAAC
solcap_snp_sl_20409	Yes	12	7479947	CAGAGAGACCGGCCAGCATTGGGAACCAAAAATGCTCTGTGACGTCACAC[C/G]TCTCATCTTCAGTAGTGTCAACTGGCTTCAGAGCACCACCAGGTATAAGA
solcap_snp_sl_26884	Yes	12	9150687	CGCGAAAAAAGAAGAAGCATCAAGTGGTGGTGGCAGATAACTGAAATTCG[T/C]GTTGAGAAAATAATAATTACGATAGGAGCCCCGTCATTACTATTTTGTCC
solcap_snp_sl_16794	Yes	12	9973974	GAACTAGGAGCAGGACATCCAAGAAGAGCAAAGCTTTCAGTATTAGTGGT[A/G]TCAATAACTTCACTTGTAATTGGTGCATTATTGACAATATTACTCTTACT
solcap_snp_sl_16795	Yes	12	10579984	TAGAGGGTCTTCAGGAGATAAAGGTAGTCCGAGTCAAACTGTATCAAGCT[T/C]CCATGCAACACCATATGAAGTTCCATTACAAACCCAGAATAGATTTCTTT
solcap_snp_sl_16796	Yes	12	11159810	GAGGACATTATGGAGCGCATAACAGCCATGAACTTGATGAAACCTCAAAA[A/C]TGTAGGCTCAAACGAACACCAAGTCATCCTCGAAAACAGAAACAAGTAAG
solcap_snp_sl_16803	Yes	12	14058969	GATGAAAGCCCTGGCAGAAAATCAATTGTGTTCTCTCAATTCAGGAAGTT[T/G]TTGCTCCTACTTGAAGAGCCGCTTAAAGCAGCTGGTTTTAAGATATTGCG
solcap_snp_sl_19574	Yes	12	14401836	TTCGCTCTTTCCTTTCATGAGTGTTGACACGTAATAAATCTATTTGAAGT[T/C]GAGGACATTAGATAAGAATTTATTCACCGGCTCAATGCATGCTAAGCGTG
solcap_snp_sl_19570	Yes	12	15124167	TAACATCTATGGTACGTTTCAAAGCACGCCAAAGAATTAGTGCAAAGACA[A/G]CTTTAGCACATCCATACTTTGATAGAGAAGGTCTTCTAGCCCTGTCCTTC
solcap_snp_sl_19569	Yes	12	15673809	GAAACATTTTTAAAGTGAGGTCATATAATGCAGCGACCTGACTTCAAAAA[A/T]GTTGTTGATTCTAAATCTGTATTACTATATAGCTAGATCTGGGGATAACA
solcap_snp_sl_23507	No	12	29081399	GTTCTTCAGCTTACGTTCTTCAGCTCAGCAACAGTTCGTCCGCAAGAGCT[A/G]AGCTCAGCTCAGCTCTTCAGTCTTCTGCTTCCTCTCTTCGATCTTCAGTA
solcap_snp_sl_18996	Yes	12	51017092	CTTTCTTGAGCCTAGCTGCCTGAATGTCATCAAACATGTGTGTCCTTCTC[T/C]CCTTCCTTGTTAGCATGAAATATATATGTATACATCTGTTTATTTTGTCT
solcap_snp_sl_18995	No	12	51311102	CAATAGGAACAGAAATTGATGGGCACTAAGCTGTCACATCAAATGTAATG[A/T]AAGCTGTCCAATGTTCAACGTGTTGGCCACTTATGCCTTATCAAGAAATA
solcap_snp_sl_20216	Yes	12	56346850	AGGGAGGTTGTTTCCGATAGTCCCATAGTTTATTCCGACACCATGAACAT[T/C]GTAGTTAATAAGAGAGAGGAGAATGAAGAGGGATAAGACAAGAGTACAAA
3132_3_136	Yes	12	59132641	GAAAAGGAGCATCGAAGCAACAGTAAAGTTGTCTCTGAGTGAATTATAGG[T/C]AAGGGGTTTAAGCCGTCAGAATAGTCACTAATACTTGTAATTAGGATAGA
solcap_snp_sl_22748	No	12	61136217	CAGCGGTTGATGAAACTGAACTGCTAGGAACATCTGACACTTCTCCTGCC[A/T]CAGTTCCCACATCTTTCTTTTTGGTCATGAAAAGATAAGCTACATAAATT
solcap_snp_sl_3112	Yes	12	62113612	AACTTCACTGAAACTTCAATCAAAAAAACCATCTTCTTCGGTAACCCAAC[A/G]AACAAACTTCTCAGAGTATTGCCGGTGCATCTGCTTACTCACTTTAGCAT
solcap_snp_sl_19345	Yes	12	62814879	AGTGGTGCATGTCCCACCTCGAAGTTTAGTAAGAAAAACTGAAGGGCTGG[T/C]TCCATAGTCAAAGCGGTACAATAGCCCCTCCTCACCCAGGAAACAATCCA
solcap_snp_sl_12856	Yes	12	63959459	CACCTCTATACTGCTGTAGACAAGCAGAGTCCAATCCAGAGGATGTTTCT[A/C]AGAACACTTGTTAGACAATCAACATCAGATGACAGTTTACTAGCGTATCA
solcap_snp_sl_14415	Yes	12	64373663	TTTACCATACGAAACTTTGAGCTTATTTCTGCTTATTTATTCACAAAAAC[A/T]TCAGTCAGAACAATATGTAACGAGTACCGATACTTCTAGTACCTGATCAG
solcap_snp_sl_7042	No	12	64720478	CCTGTTTTATTTGTTGGACATCTTTCGAAAACTTCCACCTTGATCATAGA[T/C]AAACCTTGGATTCAAGTGGTTAAAACTCTTGATGCTCAACCAGTTCACAG
solcap_snp_sl_7045	No	12	64764950	TATCCAGGGATTAAGGGCGAAGGTCCTGAATCAGGTGAGAAGTCTCTCCG[A/T]AGAGGCTGGAGGCAAAGGGTCTGCCAAGAAGGACCTAAACAGTCAAAGAA
solcap_snp_sl_19630	No	12	65138901	TCCGAAACTGTTGAAGTGTCTGCACTATTCATATTTTGATTCGAACCAAC[T/C]GAACCTTCAAGCCATACAGTTGGATTTCTTGACGCCTTTGTACTGGCACG
solcap_snp_sl_31973	No	12	65343392	GCAATCGGGTATGGGCAACGAGTGCCCATACGATTTAAGGTTGCGGGGCG[A/G]GTGGATATAAATTTGGTCACGGTAACAATGGTTGCACCTGGATTTAACAC
solcap_snp_sl_6568	No	12	67285990	AACCAATGGCCCCAACCTAGGTGAGAGAACTCAGGCAAACCAGAGAGAGG[A/G]GATGGGACGTTTGCAGGATGTGAAGGATGATTTAGTGTTCCGGCAACTTC
solcap_snp_sl_6526	No	12	67767330	CAACAACACAAAAATGGTTTACGCACACGCCATGGGTTAGAAAATAATCA[A/G]GAATTTCAACATCAACCGTATAAAAATGGTTTAGGCCCACGTCACGGGTT
